# Supplementary material for: Genomic surveillance of antimicrobial resistant bacterial colonisation and infection in intensive care patients
Source: BMC Infect Dis. 2021 Jul 14;21:683. doi: 10.1186/s12879-021-06386-z (PMC8278603; doi:10.1186/s12879-021-06386-z)
Supplement: Supplementary file 2 — Additional file 2: Supplementary Table 1. Specimen and genotype information of isolates included in this study. [file 12879_2021_6386_MOESM2_ESM.xlsx]

## Sheet: Data
Supplementary Table 1: Specimen and genotype information of isolates included in this study.
Isolate	Biosample	Specimen	Sample_type	Collection_date	Species	Patient_ID	Representative_isolate_per_episode	Baseline_carriage_isolate	3GC-resistant	Ciprofloxacin_resistant	Vancomycin_resistant	Illumina_accession	Hybrid_genome_accession	Genome_QC	Illumina_depth	Contamination	Contaminant_species	Contig_count	Assembly_N50	Assembly_size	MLST_scheme	ST	MLST_gene1	MLST_gene2	MLST_gene3	MLST_gene4	MLST_gene5	MLST_gene6	MLST_gene7	Intrinsic_resistances	Acquired_resistances	MDR_status	van_operon	AGly	Col	Fcyn	Flq	Gly	MLS	Phe	Rif	Sul	Tet	Tgc	Tmt	Bla	Bla_Carb	Bla_ESBL	Bla_ESBL_inhR
INF277	SAMN06112222	Respiratory	Clinical	2014-01-13	Klebsiella pneumoniae	AH0255	yes	na	Y	Y	na	SRR5082454	na	pass	188.26	0.0001	na	99	358728	5499245	kpneumoniae	323	gapA(2)	infB(1)	mdh(1)	pgi(1)	phoE(9)	rpoB(1)	tonB(93)	penicillins	9	MDR	na	aac(6')-Ib-cr.v2;strA.v1^;strB.v1	-	fosA7*-15%	GyrA-87N;qnrB1.v2^	-	-	CatB4.v1?-81%	-	sul2	tet(A).v1	-	dfrA14.v1^	OXA-1;TEM-1D.v1^	-	CTX-M-15	-
INF281	SAMEA3357277	Wound swab	Clinical	2014-01-16	Klebsiella pneumoniae	AH0263	yes	na	Y	Y	na	ERR1008739	na	pass	138.85	0	na	78	426480	6049339	kpneumoniae	231	gapA(2)	infB(6)	mdh(1)	pgi(3)	phoE(26)	rpoB(1)	tonB(77)	penicillins	11	MDR	na	aadA*;ant(2'')-Ia;rmtB;strA.v1^;strB.v1	-	-	GyrA-83I;GyrA-87Y;ParC-80I	-	ermB.v1*	cmlA5;floR.v2*	arr-2	sul2	tet(A).v2;tet(G).v1	-	dfrA23	OXA-10;TEM-1D.v1^	OXA-48	CTX-M-15;VEB-1	-
INF298	SAMN06112224	Wound swab	Clinical	2014-01-05	Klebsiella pneumoniae	AH0269	yes	na	Y	Y	na	SRR5082469	GCA_904864465	pass	176.74	0	na	85	282080	6045110	kpneumoniae	231	gapA(2)	infB(6)	mdh(1)	pgi(3)	phoE(26)	rpoB(1)	tonB(77)	penicillins	11	MDR	na	aadA*;ant(2'')-Ia;rmtB;strA.v1^;strB.v1	-	-	GyrA-83I;GyrA-87Y;ParC-80I	-	ermB.v1*	cmlA5;floR.v2*	arr-2	sul2	tet(A).v1?;tet(G).v1	-	dfrA23	OXA-10;TEM-1D.v1^	OXA-48	CTX-M-15;VEB-1	-
INF302	SAMN06112216	Respiratory	Clinical	2014-02-04	Klebsiella pneumoniae	AH0214	yes	na	Y	Y	na	SRR5082444	na	pass	119.25	0	na	125	479411	5457737	kpneumoniae	323	gapA(2)	infB(1)	mdh(1)	pgi(1)	phoE(9)	rpoB(1)	tonB(93)	penicillins	9	MDR	na	aac(6')-Ib-cr.v2;strA.v1^;strB.v1	-	fosA7*-15%	qnrB1.v2^	-	-	CatB4.v1?-81%	-	sul2	tet(A).v1	-	dfrA14.v1^	OXA-1;TEM-1D.v1^	-	CTX-M-15	-
INF305	SAMEA3357165	Wound swab	Clinical	2014-01-30	Klebsiella pneumoniae	AH0263	no	na	Y	Y	na	ERR1008760	na	pass	100.16	0.0002	na	73	355015	6048896	kpneumoniae	231	gapA(2)	infB(6)	mdh(1)	pgi(3)	phoE(26)	rpoB(1)	tonB(77)	penicillins	11	MDR	na	aadA*;ant(2'')-Ia;rmtB;strA.v1^;strB.v1	-	-	GyrA-83I;GyrA-87Y;ParC-80I	-	ermB.v1*	cmlA5;floR.v2*	arr-2	sul2	tet(A).v2;tet(G).v1	-	dfrA23	OXA-10;TEM-1D.v1^	OXA-48	CTX-M-15;VEB-1	-
INF323	SAMEA3357196	Wound swab	Clinical	2014-03-03	Klebsiella pneumoniae	AH0277	yes	na	Y	Y	na	ERR1008776	na	pass	100.09	0	na	227	173501	5657081	kpneumoniae	-	gapA(2)	infB(6)	mdh(2)	pgi(~17)	phoE(12)	rpoB(1)	tonB(4)	penicillins	7	MDR	na	aac(6')-Ib-cr.v2;strA.v1^;strB.v1	-	-	qnrB1.v2^	-	-	CatB4.v1?-81%	-	sul2	tet(A).v1	-	dfrA14.v1^	OXA-1;SHV-108^;TEM-1D.v1^	-	CTX-M-15	-
INF333	SAMN06112228	Respiratory	Clinical	2014-03-07	Klebsiella pneumoniae	AH0214	no	na	Y	Y	na	SRR5082463	na	pass	88.99	0.0001	na	138	321102	5406332	kpneumoniae	323	gapA(2)	infB(1)	mdh(1)	pgi(1)	phoE(9)	rpoB(1)	tonB(93)	penicillins	9	MDR	na	aac(6')-Ib-cr.v2;strA.v1^;strB.v1	-	fosA7*-15%	qnrB1.v2^	-	-	CatB4.v1?-81%	-	sul2	tet(A).v1	-	dfrA14.v1^	OXA-1;TEM-1D.v1^	-	CTX-M-15	-
KSB1_1H	SAMN06112200	Rectal carriage	Colonisation	2014-01-03	Klebsiella pneumoniae	AH0255	yes	Y	Y	Y	na	SRR5082487	na	pass	98.34	0	na	101	371443	5493741	kpneumoniae	323	gapA(2)	infB(1)	mdh(1)	pgi(1)	phoE(9)	rpoB(1)	tonB(93)	penicillins	7	MDR	na	aac(6')-Ib-cr.v2	-	fosA7*-15%	GyrA-87N;qnrB1.v2^	-	-	CatB4.v1?-81%	-	-	-	-	dfrA14.v1^	OXA-1	-	CTX-M-15	-
KSB1_5H	SAMN06112208	Rectal carriage	Colonisation	2014-01-10	Klebsiella pneumoniae	AH0269	no	N	Y	Y	na	SRR5082462	na	pass	140.34	0.0001	na	103	227477	6034777	kpneumoniae	231	gapA(2)	infB(6)	mdh(1)	pgi(3)	phoE(26)	rpoB(1)	tonB(77)	penicillins	11	MDR	na	aadA*;ant(2'')-Ia;rmtB;strA.v1^;strB.v1	-	-	GyrA-83I;GyrA-87Y;ParC-80I	-	ermB.v1*	cmlA5;floR.v2*	arr-2	sul2	tet(A).v1?;tet(G).v1	-	dfrA23	OXA-10;TEM-1D.v1^	OXA-48	CTX-M-15;VEB-1	-
KSB1_6J	SAMN06112204	Rectal carriage	Colonisation	2014-02-04	Klebsiella pneumoniae	AH0214	yes	N	Y	Y	na	SRR5082446	na	pass	87.31	0	na	78	382009	5430991	kpneumoniae	323	gapA(2)	infB(1)	mdh(1)	pgi(1)	phoE(9)	rpoB(1)	tonB(93)	penicillins	9	MDR	na	aac(6')-Ib-cr.v2;strA.v1^;strB.v1	-	fosA7*-15%	qnrB1.v2^	-	-	CatB4.v1?-81%	-	sul2	tet(A).v1	-	dfrA14.v1^	OXA-1;TEM-1D.v1^	-	CTX-M-15	-
KSB2_2B	SAMEA3357408	Rectal carriage	Colonisation	2014-03-03	Klebsiella pneumoniae	AH0214	no	N	Y	Y	na	ERR1023686	na	pass	120.16	0	na	127	371554	5457487	kpneumoniae	323	gapA(2)	infB(1)	mdh(1)	pgi(1)	phoE(9)	rpoB(1)	tonB(93)	penicillins	9	MDR	na	aac(6')-Ib-cr.v2;strA.v1^;strB.v1	-	fosA7*-15%	qnrB1.v2^	-	-	CatB4.v1?-81%	-	sul2	tet(A).v1	-	dfrA14.v1^	OXA-1;TEM-1D.v1^	-	CTX-M-15	-
KSB2_2C	SAMN06112240	Rectal carriage	Colonisation	2014-03-11	Klebsiella pneumoniae	AH0214	no	N	Y	Y	na	SRR5082472	na	pass	56.91	0.0002	na	237	52075	5308064	kpneumoniae	323	gapA(2)	infB(1)	mdh(1)	pgi(1)	phoE(9)	rpoB(1)	tonB(93)	penicillins	9	MDR	na	aac(6')-Ib-cr.v2;strA.v1^;strB.v1	-	fosA7*-15%	qnrB1.v2^	-	-	CatB4.v1?-81%	-	sul2	tet(A).v1	-	dfrA14.v1^	OXA-1;TEM-1D.v1^	-	CTX-M-15	-
KSB2_5A	SAMEA3357392	Rectal carriage	Colonisation	2014-02-10	Klebsiella pneumoniae	AH0214	no	N	Y	Y	na	ERR1023679	na	pass	113.78	0	na	129	363785	5455246	kpneumoniae	323	gapA(2)	infB(1)	mdh(1)	pgi(1)	phoE(9)	rpoB(1)	tonB(93)	penicillins	9	MDR	na	aac(6')-Ib-cr.v2;strA.v1^;strB.v1	-	fosA7*-15%	qnrB1.v2^	-	-	CatB4.v1?-81%	-	sul2	tet(A).v1	-	dfrA14.v1^	OXA-1;TEM-1D.v1^	-	CTX-M-15	-
KSB2_8B	SAMEA3357418	Rectal carriage	Colonisation	2014-03-10	Klebsiella pneumoniae	AH0214	no	N	Y	Y	na	ERR1023691	na	pass	128.24	0	na	127	371554	5446479	kpneumoniae	323	gapA(2)	infB(1)	mdh(1)	pgi(1)	phoE(9)	rpoB(1)	tonB(93)	penicillins	10	MDR	na	aac(6')-Ib-cr.v2;strA.v1^;strB.v1	MgrB-0%	fosA7*-15%	qnrB1.v2^	-	-	CatB4.v1?-81%	-	sul2	tet(A).v1	-	dfrA14.v1^	OXA-1;TEM-1D.v1^	-	CTX-M-15	-
KSB2_9A	SAMN06112213	Rectal carriage	Colonisation	2014-02-27	Klebsiella pneumoniae	AH0214	no	N	Y	Y	na	na	na	pass	138.71	0	na	121	358728	5455555	kpneumoniae	323	gapA(2)	infB(1)	mdh(1)	pgi(1)	phoE(9)	rpoB(1)	tonB(93)	penicillins	9	MDR	na	aac(6')-Ib-cr.v2;strA.v1^;strB.v1	-	fosA7*-15%	qnrB1.v2^	-	-	CatB4.v1?-81%	-	sul2	tet(A).v1	-	dfrA14.v1^	OXA-1;TEM-1D.v1^	-	CTX-M-15	-
MINF_10A	SAMEA3357505	Respiratory	Clinical	2014-01-20	Escherichia coli	AH0348	yes	na	Y	N	na	ERR1015400	na	pass	116.2	0.002	na	237	184076	5296558	ecoli	354	adk(85)	fumC(88)	gyrB(78)	icd(29)	mdh(59)	purA(58)	recA(62)	na	6	MDR	na	aac(3)-IId^;aadA5;strA.v1^;strB.v1	-	-	-	-	ermB.v1*;mphA;mphB.v2*	-	-	sul1;sul2*	tet(B).v2*	-	-	AmpC1*;TEM-1D.v1^	-	CMY-42*;CTX-M-24^	-
MINF_10B	SAMEA3357515	Respiratory	Clinical	2014-02-03	Klebsiella aerogenes	AH0907	yes	na	Y	N	na	ERR1015409	na	pass	98.94	0	na	39	645384	5070281	kaerogenes	-	dnaA(6)	fusA(8)	gyrB(11)	leuS(7)	pryG(4)	rplB(1)	rpoB(3)	penicillins, penicillins + inhibitors, cephamycins, 1st/2nd gen cephalosporins	1	nonMDR	na	-	-	-	-	-	-	-	-	-	-	-	-	-	-	-	-
MINF_10C	SAMEA3357522	Respiratory	Clinical	2014-02-09	Enterobacter asburiae	AH0405	yes	na	Y	N	na	ERR1015415	na	pass	112.34	0.0047	na	30	542548	4517838	ecloacae	-	dnaA(~262)	fusA(15)	gyrB(293)	leuS(~123)	pyrG(~295)	rplB(11)	rpoB(15)	penicillins, penicillins + inhibitors, cephamycins, 1st/2nd gen cephalosporins	2	nonMDR	na	-	-	fosA2*	-	-	-	-	-	-	-	-	-	ACT-38*	-	-	-
MINF_10D	SAMEA3357529	Swab	Clinical	2014-03-15	Klebsiella aerogenes	AH0620	yes	na	Y	N	na	ERR1015421	na	pass	117.34	0	na	51	399776	5092595	kaerogenes	93	dnaA(3)	fusA(3)	gyrB(2)	leuS(18)	pryG(3)	rplB(1)	rpoB(10)	penicillins, penicillins + inhibitors, cephamycins, 1st/2nd gen cephalosporins	1	nonMDR	na	-	-	-	-	-	-	-	-	-	-	-	-	-	-	-	-
MINF_1A	SAMEA3357499	Wound swab	Clinical	2014-01-05	Escherichia coli	AH0269	yes	na	Y	Y	na	ERR1015394	GCA_904863375	pass	121.53	0	na	8	5200778	5434439	ecoli	354	adk(85)	fumC(88)	gyrB(78)	icd(29)	mdh(59)	purA(58)	recA(62)	na	8	MDR	na	aac(3)-IId^;aadA5;strA.v1^;strB.v1	-	-	-	-	ermB.v1*;mphA;mphB.v2*	-	-	sul1;sul2*	tet(B).v2*	-	dfrA17	AmpC1*;TEM-1D.v1^	-	CMY-42*;CTX-M-24^	-
MINF_1B	SAMEA3357506	Respiratory	Clinical	2014-01-20	Achromobacter xylosoxidans	AH0348	yes	na	Y	Y	na	ERR1015401	na	pass	113.14	0	na	53	635807	6427727	achromobacter	-	nusA(14)	rpoB(39)	eno(2)	gltB(1)	lepA(62)	nuoL(4)	nrdA(2)	na	unclear	unknown	na	-	-	-	-	-	-	-	-	-	-	-	-	OXA-114a*	-	-	-
MINF_1C	SAMEA3357516	Blood	Clinical	2014-02-01	Escherichia coli	AH0414	yes	na	Y	N	na	ERR1015410	na	pass	115.48	0	na	116	156677	4965790	ecoli	181	adk(8)	fumC(11)	gyrB(4)	icd(8)	mdh(7)	purA(8)	recA(6)	na	3	MDR	na	-	-	-	-	-	mphB.v2*	-	-	-	-	-	-	AmpC1*;CMY-2.v2	-	-	-
MINF_1D	SAMEA3357523	Respiratory	Clinical	2014-02-15	Escherichia coli	AH0462	yes	na	Y	N	na	ERR1015416	na	pass	120.71	0	na	4	5092209	5343539	ecoli	141	adk(13)	fumC(52)	gyrB(10)	icd(14)	mdh(17)	purA(25)	recA(17)	na	2	nonMDR	na	-	-	-	-	-	-	-	-	-	tet(B).v2*	-	-	-	-	CTX-M-15	-
MINF_1E	na	Sputum	Clinical	2014-03-23	na	AH0650	yes	na	Y	N	na	na	na	na	na	na	na	na	na	na	na	na	na	na	na	na	na	na	na	na	na	na	na	na	na	na	na	na	na	na	na	na	na	na	na	na	na	na	na
MINF_2B	SAMEA3357507	Respiratory	Clinical	2014-01-20	Stenotrophomonas maltophilia	AH0348	yes	na	Y	N	na	ERR1015402	na	pass	112.85	0.0002	na	33	810783	5019164	smaltophilia	-	atpD(16)	gapA(72)	guaA(~121)	mutM(55)	nuoD(69)	ppsA(79)	recA(64)	na	unclear	unknown	na	-	-	-	-	-	-	-	-	-	-	-	-	-	-	-	-
MINF_2D	SAMEA3357524	Respiratory	Clinical	2014-02-20	Enterobacter hormaechei	AH0215	yes	na	Y	N	na	ERR1015417	na	pass	119.92	0	na	162	103110	4675876	ecloacae	997	dnaA(65)	fusA(25)	gyrB(127)	leuS(144)	pyrG(280)	rplB(12)	rpoB(82)	penicillins, penicillins + inhibitors, cephamycins, 1st/2nd gen cephalosporins	1	nonMDR	na	-	-	-	-	-	-	-	-	-	-	-	-	MIR-12*	-	-	-
MINF_2E	SAMEA3357530	Blood	Clinical	2014-03-27	Escherichia coli	AH0901	yes	na	Y	Y	na	ERR1015422	na	pass	116.87	0	na	197	145045	5179664	ecoli	602	adk(6)	fumC(19)	gyrB(33)	icd(26)	mdh(11)	purA(8)	recA(6)	na	9	MDR	na	aadA2;aadA^	-	fosA7*	-	-	mphB.v2*	cmlA1*	-	sul3	tet(A).v1	-	-	AmpC1*	-	CTX-M-14	-
MINF_3A	SAMEA3357500	CVC tip	Clinical	2014-01-11	Pseudomonas aeruginosa	AH0269	yes	na	Y	N	na	ERR1015395	GCA_905071885.1	pass	110.37	0	na	1	6931859	6931859	paeruginosa	357	acs(2)	aro(4)	gua(5)	mut(3)	nuo(1)	pps(6)	trp(11)	na	2	nonMDR	na	aac(6')-Ib4^;aph(3')-IIb*;strA.v1^;strB.v1	-	-	-	-	ereA*	catB7*;floR.v2*?	-	sul1	tet(G).v1	-	-	OXA-50.v2*;PDC-3*	-	-	-
MINF_3B	SAMEA3357508	Respiratory	Clinical	2014-01-18	Serratia marcescens	AH0900	yes	na	Y	Y	na	ERR1015403	na	pass	111.19	0.0001	na	29	2907038	5168571	-	-	na	na	na	na	na	na	na	penicillins, penicillins + inhibitors, 1st/2nd gen cephalosporins, _polymixins	4	MDR	na	aac(6')-Ic*	-	-	-	-	-	-	-	-	tet(41)*?	-	-	-	-	SRT-1*	-
MINF_3D	SAMEA3357525	Respiratory	Clinical	2014-02-21	Klebsiella aerogenes	AH0492	yes	na	Y	N	na	ERR1015418	na	pass	114.7	0.0418	P. aeruginosa	55	376726	5186437	kaerogenes	-	dnaA(3)	fusA(3)	gyrB(2)	leuS(3)	pryG(1)	rplB(1)	rpoB(8)	penicillins, penicillins + inhibitors, cephamycins, 1st/2nd gen cephalosporins	1	nonMDR	na	-	-	-	-	-	-	-	-	-	-	-	-	-	-	-	-
MINF_3E	SAMEA3357531	Respiratory	Clinical	2014-03-27	Escherichia coli	AH0683	yes	na	Y	N	na	ERR1015423	na	pass	116.3	0.0002	na	55	396911	4978154	ecoli	12	adk(13)	fumC(13)	gyrB(9)	icd(13)	mdh(16)	purA(10)	recA(9)	na	3	MDR	na	-	-	-	-	-	-	-	-	-	tet(B).v2*	-	-	TEM-1D.v1^	-	-	-
MINF_4A	SAMEA3357501	CVC tip	Clinical	2014-01-11	Burkholderia cenocepacia	AH0269	yes	na	Y	Y	na	ERR1015396	na	pass	117.63	0.0059	E. hormaechei	108	362810	7857364	bcc	-	atpD(15)	gltB(11)	gyrB(545)	recA(14)	lepA(11)	phaC(6)	trpB(147)	pencillins, 1st/2nd gen cehalosporins, aminoglycosides, polymixins	unclear	unknown	na	-	-	-	-	-	-	-	-	-	-	-	-	-	-	-	-
MINF_4B	SAMEA3357509	Respiratory	Clinical	2014-01-18	Enterobacter hormaechei	AH0259	yes	na	Y	N	na	ERR1015404	na	pass	113.22	0.0129	B. cenocepacia	48	482537	4503016	ecloacae	-	dnaA(96)	fusA(9)	gyrB(73)	leuS(~172)	pyrG(58)	rplB(6)	rpoB(6)	penicillins, penicillins + inhibitors, cephamycins, 1st/2nd gen cephalosporins	2	nonMDR	na	-	-	fosA2*	-	-	-	-	-	-	-	-	-	ACT-24*	-	-	-
MINF_4C	na	Sputum	Clinical	2014-02-03	na	AH0422	yes	na	Y	N	na	na	na	na	na	na	na	na	na	na	na	na	na	na	na	na	na	na	na	na	na	na	na	na	na	na	na	na	na	na	na	na	na	na	na	na	na	na	na
MINF_4E	SAMEA3357532	Respiratory	Clinical	2014-04-02	Citrobacter freundii	AH0906	yes	na	Y	N	na	ERR1015424	na	pass	112.96	0.0005	na	119	415303	5203740	cfreundii	98	aspC(54)	clpX(55)	fadD(60)	mdh(52)	arcA(7)	dnaG(6)	lysP(11)	penicillins, penicillins + inhibitors, cephamycins, 1st/2nd gen cephalosporins	1	nonMDR	na	-	-	-	qnrB38^	-	-	-	-	-	-	-	-	CMY-115*	-	-	-
MINF_5D	SAMEA3357526	Urine	Clinical	2014-02-23	Pseudomonas aeruginosa	AH0214	yes	na	Y	Y	na	ERR1023729	na	fail	82.03	0.0169	E. coli	142	101766	6904479	paeruginosa	2136	acs(23)	aro(5)	gua(10)	mut(7)	nuo(4)	pps(13)	trp(7)	na	3	MDR	na	aph(3')-IIb*	-	-	crpP*	-	-	catB7*	-	-	-	-	-	OXA-486*;PDC-3^	-	-	-
MINF_5E	SAMEA3357533	Respiratory	Clinical	2014-04-04	Stenotrophomonas maltophilia	AH0903	yes	na	Y	N	na	ERR1015425	na	pass	112.14	0	na	39	725438	4855746	smaltophilia	94	atpD(71)	gapA(74)	guaA(90)	mutM(56)	nuoD(2)	ppsA(3)	recA(5)	na	unclear	unknown	na	-	-	-	-	-	-	-	-	-	-	-	-	-	-	-	-
MINF_6C	SAMEA3357518	Respiratory	Clinical	2014-02-13	Enterobacter hormaechei	AH0904	yes	na	Y	N	na	ERR1015412	na	pass	123.94	0.0001	na	88	316470	4771437	ecloacae	108	dnaA(68)	fusA(8)	gyrB(75)	leuS(63)	pyrG(65)	rplB(34)	rpoB(35)	penicillins, penicillins + inhibitors, cephamycins, 1st/2nd gen cephalosporins	1	nonMDR	na	-	-	-	-	-	-	-	-	-	-	-	-	ACT-27*	-	-	-
MINF_6D	na	Sputum	Clinical	2014-03-02	na	AH0561	yes	na	Y	N	na	na	na	na	na	na	na	na	na	na	na	na	na	na	na	na	na	na	na	na	na	na	na	na	na	na	na	na	na	na	na	na	na	na	na	na	na	na	na
MINF_6E	SAMEA3357534	Swab	Clinical	2014-04-09	Escherichia coli	AH0908	yes	na	Y	N	na	ERR1015426	na	pass	167.034	0	na	181	154664	5273902	ecoli	69	adk(21)	fumC(35)	gyrB(27)	icd(6)	mdh(5)	purA(5)	recA(4)	na	7	MDR	na	aac(3)-IId^;aadA5;strA.v1^;strB.v1*	-	-	-	-	mphA;mphB.v2*	-	-	sul1;sul2	tet(A).v1	-	dfrA17	AmpC1*;TEM-1D.v1^	-	-	-
MINF_7A	SAMEA3357502	Respiratory	Clinical	2014-01-12	Pseudomonas aeruginosa	AH0296	yes	na	Y	Y	na	ERR1015397	GCA_904866275	pass	109.86	0	na	58	489483	6235652	paeruginosa	471	acs(17)	aro(5)	gua(11)	mut(5)	nuo(4)	pps(4)	trp(2)	na	3	MDR	na	aph(3')-IIb*	-	-	-	-	-	catB7*	-	-	-	-	-	OXA-486*; PDC-5^	-	-	-
MINF_7C	SAMEA3357519	Blood	Clinical	2014-02-01	Escherichia coli	AH0434	yes	na	Y	Y	na	ERR1015413	GCA_904863235	pass	104.31	0	na	6	5059386	5380225	ecoli	393	adk(18)	fumC(106)	gyrB(17)	icd(6)	mdh(5)	purA(5)	recA(4)	na	8	MDR	na	aac(3)-IIa.v1^;aac(3)-IId^;aph3-Ia.v1^;strA.v1*;strB.v1*	-	-	-	-	mphB.v2*?-0%	-	-	sul2	tet(A).v1	-	dfrA14.v1^	TEM-1D.v1^	-	-	-
MINF_7E	SAMEA3357535	Wound swab	Clinical	2014-03-31	Klebsiella pneumoniae	AH0902	yes	na	Y	Y	na	ERR1015427	na	pass	116	0	na	135	204043	5335461	kpneumoniae	491	gapA(51)	infB(1)	mdh(5)	pgi(1)	phoE(9)	rpoB(4)	tonB(13)	penicillins	5	MDR	na	strA.v1^;strB.v1	-	-	qnrB1.v2^	-	-	-	-	sul2	-	-	dfrA14.v1^	TEM-1D.v1^	-	CTX-M-15;SHV-40*	-
MINF_8B	SAMEA3357513	Respiratory	Clinical	2014-02-03	Serratia marcescens	AH0406	yes	na	Y	N	na	ERR1015407	na	pass	80.97	0	na	41	314933	5124796	-	-	na	na	na	na	na	na	na	penicillins, penicillins + inhibitors, 1st/2nd gen cephalosporins, _polymixins	3	MDR	na	aac(6')-Ic*	-	-	-	-	-	-	-	-	tet(41)*?	-	-	SRT-2*	-	-	-
MINF_8C	na	Swab	Clinical	2014-02-14	na	AH0352	yes	na	Y	N	na	na	na	na	na	na	na	na	na	na	na	na	na	na	na	na	na	na	na	na	na	na	na	na	na	na	na	na	na	na	na	na	na	na	na	na	na	na	na
MINF_8D	SAMEA3357527	Urine	Clinical	2014-03-02	Escherichia coli	AH0905	yes	na	Y	Y	na	ERR1015419	GCA_904866345	pass	113.98	0	na	10	4843422	5236070	ecoli	10	adk(10)	fumC(11)	gyrB(4)	icd(8)	mdh(8)	purA(8)	recA(2)	na	8	MDR	na	aadA5	-	-	-	-	ermB.v1*;mphA?;mphB.v2*	-	-	sul1	tet(B).v2*	-	dfrA17	AmpC1*	-	CTX-M-15	-
MINF_9A	SAMEA3357504	Blood	Clinical	2014-01-24	Escherichia coli	AH0909	yes	na	Y	Y	na	ERR1015399	na	pass	120.88	0	na	194	211219	5353850	ecoli	648	adk(92)	fumC(4)	gyrB(87)	icd(96)	mdh(70)	purA(58)	recA(2)	na	8	MDR	na	aadA5;strA.v1^;strB.v1*	-	-	-	-	mphA;mphB.v2*?-0%	-	-	sul1;sul2	tet(A).v1	-	dfrA17	AmpC1*	-	CTX-M-27	-
MINF_9B	SAMEA3357514	Respiratory	Clinical	2014-02-03	Enterobacter asburiae	AH0406	yes	na	Y	N	na	ERR1015408	na	pass	105.36	0.0001	na	38	833041	4695157	ecloacae	-	dnaA(~231)	fusA(145)	gyrB(~246)	leuS(284)	pyrG(~229)	rplB(94)	rpoB(147)	penicillins, penicillins + inhibitors, cephamycins, 1st/2nd gen cephalosporins	2	nonMDR	na	-	-	fosA2*	-	-	-	-	-	-	-	-	-	ACT-38*	-	-	-
MINF_Psa1	na	Swab	Clinical	2014-01-05	na	AH0269	no	na	Y	N	na	na	na	na	na	na	na	na	na	na	na	na	na	na	na	na	na	na	na	na	na	na	na	na	na	na	na	na	na	na	na	na	na	na	na	na	na	na	na
MSB1_10A	SAMEA3357469	Rectal carriage	Colonisation	2014-01-06	Enterobacter hormaechei	AH0224	yes	N	Y	N	na	ERR1023712	na	pass	145.74	0	na	66	716966	4486608	ecloacae	-	dnaA(59)	fusA(40)	gyrB(12)	leuS(115)	pyrG(62)	rplB(6)	rpoB(6)	penicillins, penicillins + inhibitors, cephamycins, 1st/2nd gen cephalosporins	2	nonMDR	na	-	-	fosA2*	-	-	-	-	-	-	-	-	-	ACT-23*	-	-	-
MSB1_10B	SAMEA3357373	Rectal carriage	Colonisation	2014-01-09	Klebsiella oxytoca	AH0290	yes	Y	Y	N	na	ERR1015328	na	pass	141.03	0	na	85	303802	5871033	koxytoca	340	gapA(1)	infB(~2)	mdh(2)	pgi(27)	phoE(2)	rpoB(1)	tonB(2)	penicillins	1	nonMDR	na	-	-	-	-	-	-	-	-	-	-	-	-	-	-	OXY-2-2*	-
MSB1_10C	SAMEA3357391	Rectal carriage	Colonisation	2014-01-16	Escherichia coli	AH0294	no	N	Y	N	na	ERR1015336	na	pass	147.9	0	na	209	177876	5184808	ecoli	69	adk(21)	fumC(35)	gyrB(27)	icd(6)	mdh(5)	purA(5)	recA(4)	na	7	MDR	na	aac(3)-IIa.v1^;aadA5	-	-	-	-	mphA;mphB.v2*	-	-	sul1	tet(A).v1	-	dfrA17	AmpC1*;TEM-1D.v1^	-	-	-
MSB1_10D	SAMEA3357409	Rectal carriage	Colonisation	2014-01-31	Klebsiella oxytoca	AH0400	yes	Y	Y	N	na	ERR1015346	GCA_904863345	pass	149.08	0.1315	E. coli	5	5812602	6154531	koxytoca	266	gapA(1)	infB(2)	mdh(2)	pgi(1)	phoE(65)	rpoB(1)	tonB(2)	penicillins	1	nonMDR	na	-	-	-	-	-	-	-	-	-	-	-	-	-	-	OXY-2-8*	-
MSB1_10E	SAMEA3357425	Rectal carriage	Colonisation	2014-02-07	Escherichia coli	AH0444	yes	Y	Y	N	na	ERR1015353	na	pass	148.56	0.0883	K. oxytoca, E. coli	163	170063	5188355	ecoli	963	adk(4)	fumC(26)	gyrB(151)	icd(25)	mdh(5)	purA(5)	recA(19)	na	3	MDR	na	-	-	-	-	-	mphA;mphB.v2*?-0%	-	-	-	-	-	-	AmpC1*;CMY-2.v2	-	-	-
MSB1_10G	SAMEA3357460	Rectal carriage	Colonisation	2014-03-03	Pseudomonas aeruginosa	AH0214	no	N	Y	Y	na	ERR1215627	na	pass	133.65	0.0001	na	115	231472	6946092	paeruginosa	2136	acs(23)	aro(5)	gua(10)	mut(7)	nuo(4)	pps(13)	trp(7)	na	3	MDR	na	aph(3')-IIb*	-	-	crpP*	-	-	catB7*	-	-	-	-	-	OXA-486*;PDC-3^	-	-	-
MSB1_1A	SAMEA3357452	Rectal carriage	Colonisation	2013-12-23	Escherichia coli	AH0187	yes	Y	Y	Y	na	ERR1023706	GCA_904863385	pass	114.24	0	na	3	4824417	5060378	ecoli	617	adk(10)	fumC(11)	gyrB(4)	icd(8)	mdh(8)	purA(13)	recA(73)	na	9	MDR	na	aac(3)-IId^;aac(6')-Ib-cr.v2;aadA5	-	-	-	-	mphA;mphB.v2*?-0%	CatB4.v1;catA1^	-	sul1	tet(B).v2*	-	dfrA17	AmpC1*;OXA-1;TEM-1D.v1^	-	CTX-M-15;CTX-M-15	-
MSB1_1B	SAMEA3357471	Rectal carriage	Colonisation	2014-01-07	Enterobacter kobei	AH0245	yes	N	Y	N	na	ERR1215637	na	pass	152.78	0	na	134	162278	4993958	ecloacae	125	dnaA(63)	fusA(3)	gyrB(66)	leuS(68)	pyrG(3)	rplB(16)	rpoB(3)	penicillins, penicillins + inhibitors, cephamycins, 1st/2nd gen cephalosporins	2	nonMDR	na	-	-	fosA2*	-	-	-	-	-	-	-	-	-	ACT-28	-	-	-
MSB1_1C	SAMEA3357375	Rectal carriage	Colonisation	2014-01-11	Escherichia coli	AH0294	yes	Y	Y	N	na	ERR1015329	na	pass	144	0	na	200	210232	5185928	ecoli	69	adk(21)	fumC(35)	gyrB(27)	icd(6)	mdh(5)	purA(5)	recA(4)	na	7	MDR	na	aac(3)-IIa.v1^;aadA5	-	-	-	-	mphA;mphB.v2*	-	-	sul1	tet(A).v1	-	dfrA17	AmpC1*;TEM-1D.v1^	-	-	-
MSB1_1D	SAMEA3357393	Rectal carriage	Colonisation	2014-01-15	Escherichia coli	AH0318	yes	Y	Y	N	na	ERR1015337	GCA_905071865.1	pass	152.77	0	na	6	4557302	4739082	ecoli	48	adk(6)	fumC(11)	gyrB(4)	icd(8)	mdh(8)	purA(8)	recA(2)	na	7	MDR	na	aac(3)-IIa.v1^;strA.v1^;strB.v1	-	-	-	-	mphA;mphB.v2*?-0%	-	-	sul2	tet(B).v2*	-	dfrA14.v1^	AmpC1^;CMY-2.v2;TEM-1D.v1^	-	CTX-M-14	-
MSB1_1E	SAMEA3357411	Rectal carriage	Colonisation	2014-02-03	Morganella morganii	AH0352	yes	N	Y	N	na	ERR1015347	na	pass	138.91	0	na	34	2054086	3951613	-	-	na	na	na	na	na	na	na	penicillins, penicillins + inhibitors, cephamycins, 1st/2nd gen cephalosporins, _glycylcyclines, polymixins, tetracyclines	1	nonMDR	na	-	-	-	-	-	-	-	-	-	tet(A).v1	-	-	DHA-5*	-	-	-
MSB1_1G	SAMEA3357444	Rectal carriage	Colonisation	2014-02-24	Escherichia coli	AH0434	yes	N	Y	Y	na	ERR1023725	na	pass	180.84	0	na	202	238397	5280554	ecoli	393	adk(18)	fumC(106)	gyrB(17)	icd(6)	mdh(5)	purA(5)	recA(4)	na	8	MDR	na	aac(3)-IIa.v1^;aph3-Ia.v1^;strA.v1*;strB.v1*	-	-	-	-	mphB.v2*?-0%	-	-	sul2	tet(A).v1	-	dfrA14.v1^	TEM-1D.v1^	-	-	-
MSB1_1H	SAMEA3357462	Rectal carriage	Colonisation	2014-03-05	Citrobacter freundii	AH0575	yes	Y	Y	N	na	ERR1015367	na	pass	124.9	0	na	37	624020	5125901	cfreundii	8	aspC(5)	clpX(5)	fadD(7)	mdh(6)	arcA(5)	dnaG(5)	lysP(5)	penicillins, penicillins + inhibitors, cephamycins, 1st/2nd gen cephalosporins	2	nonMDR	na	aac(6')-If	-	-	-	-	-	-	-	-	-	-	-	CMY-48	-	-	-
MSB1_1I	SAMEA3357476	Rectal carriage	Colonisation	2014-03-11	Pseudomonas aeruginosa	AH0214	no	N	Y	Y	na	ERR1023726	na	pass	158.23	0	na	131	219066	6927128	paeruginosa	2136	acs(23)	aro(5)	gua(10)	mut(7)	nuo(4)	pps(13)	trp(7)	na	3	MDR	na	aph(3')-IIb*	-	-	crpP*	-	-	catB7*	-	-	-	-	-	OXA-486*;PDC-3^	-	-	-
MSB1_1J	SAMEA3357487	Rectal carriage	Colonisation	2014-03-17	Klebsiella aerogenes	AH0599	yes	N	Y	N	na	ERR1015382	na	pass	109.62	0	na	56	481798	5147910	kaerogenes	-	dnaA(6)	fusA(2)	gyrB(11)	leuS(7)	pryG(4)	rplB(3)	rpoB(11)	penicillins, penicillins + inhibitors, cephamycins, 1st/2nd gen cephalosporins	1	nonMDR	na	-	-	-	-	-	-	-	-	-	-	-	-	-	-	-	-
MSB1_2B	SAMEA3357473	Rectal carriage	Colonisation	2014-01-06	Escherichia coli	AH0267	yes	Y	Y	Y	na	ERR1023713	na	pass	158.64	0	na	152	194470	4796649	ecoli	345	adk(6)	fumC(4)	gyrB(14)	icd(1)	mdh(20)	purA(62)	recA(7)	na	9	MDR	na	aac(3)-IIa.v1^;aadA5;strA.v1^;strB.v1	-	-	-	-	ermB.v1*;mphA;mphB.v2*	floR.v1	-	sul1;sul2	tet(A).v2	-	dfrA17	AmpC1*;TEM-1D.v1^	-	-	-
MSB1_2C	SAMEA3357377	Rectal carriage	Colonisation	2014-01-11	Klebsiella oxytoca	AH0294	yes	Y	Y	N	na	ERR1015330	na	pass	153.19	0	na	4	5804449	5985656	koxytoca	340	gapA(1)	infB(~2)	mdh(2)	pgi(27)	phoE(2)	rpoB(1)	tonB(2)	penicillins	1	nonMDR	na	-	-	-	-	-	-	-	-	-	-	-	-	-	-	OXY-2-2*	-
MSB1_2D	SAMEA3357395	Rectal carriage	Colonisation	2014-01-15	Citrobacter freundii	AH0318	yes	Y	Y	N	na	ERR1015338	na	fail	154.95	0.0009	K. oxytoca, E. coli	na	na	na	cfreundii	22	aspC(15)	clpX(12)	fadD(20)	mdh(15)	arcA(5)	dnaG(11)	lysP(17)	na	na	na	na	na	na	na	na	na	na	na	na	na	na	na	na	na	na	na	na
MSB1_2E	SAMEA3357413	Rectal carriage	Colonisation	2014-02-05	Klebsiella oxytoca	AH0413	yes	Y	Y	N	na	ERR1015348	na	pass	142.09	0	na	143	164275	6055638	koxytoca	53	gapA(1)	infB(7)	mdh(2)	pgi(14)	phoE(19)	rpoB(9)	tonB(2)	penicillins	1	nonMDR	na	-	-	-	-	-	-	-	-	-	-	-	-	-	-	OXY-2-7	-
MSB1_2H	na	Rectal carriage	Colonisation	2014-03-03	na	AH0561	yes	Y	Y	N	na	na	na	na	na	na	na	na	na	na	na	na	na	na	na	na	na	na	na	na	na	na	na	na	na	na	na	na	na	na	na	na	na	na	na	na	na	na	na
MSB1_2I	SAMEA3357478	Rectal carriage	Colonisation	2014-03-11	Escherichia coli	AH0601	yes	Y	Y	Y	na	ERR1015374	na	pass	121.09	0.0022	na	180	154643	5186029	ecoli	38	adk(4)	fumC(26)	gyrB(2)	icd(25)	mdh(5)	purA(5)	recA(19)	na	9	MDR	na	aadA2^;strA.v1^;strB.v1	-	-	-	-	ermB.v1*;mphA;mphB.v2*?-0%	floR.v1*	-	sul1;sul2*	tet(A).v2*	-	dfrA12	AmpC1*	-	CTX-M-14	-
MSB1_3B	SAMEA3357475	Rectal carriage	Colonisation	2014-01-10	Escherichia coli	AH0269	no	N	Y	Y	na	ERR1023714	GCA_904863305	pass	126.79	0	na	8	5173861	5511913	ecoli	38	adk(4)	fumC(26)	gyrB(2)	icd(25)	mdh(5)	purA(5)	recA(19)	na	9	MDR	na	aadA5;strA.v1^;strB.v1*	-	-	-	-	ermB.v1*;ermB.v1*;mphA;mphB.v2*?-0%	-	-	sul1;sul2	tet(A).v1	-	dfrA17	AmpC1*;TEM-1D.v1^	OXA-48	CTX-M-27	-
MSB1_3D	SAMEA3357397	Rectal carriage	Colonisation	2014-01-13	Pseudomonas aeruginosa	AH0296	yes	Y	Y	Y	na	ERR1015339	na	pass	128.14	0.0001	na	83	496608	6251592	paeruginosa	471	acs(17)	aro(5)	gua(11)	mut(5)	nuo(4)	pps(4)	trp(2)	na	3	MDR	na	aph(3')-IIb*	-	-	-	-	-	catB7*	-	-	-	-	-	OXA-486*; PDC-5*	-	-	-
MSB1_3E	SAMEA3357415	Rectal carriage	Colonisation	2014-02-07	Escherichia coli	AH0414	yes	N	Y	Y	na	ERR1015349	na	pass	151.07	0.0131	K. oxytoca	219	53472	4575565	ecoli	48	adk(6)	fumC(11)	gyrB(4)	icd(8)	mdh(8)	purA(8)	recA(2)	na	8	MDR	na	strA.v1^;strB.v1	-	-	-	-	mphA;mphB.v2*?-0%	-	-	sul2	tet(B).v2*	-	dfrA14.v1^	AmpC1^;CMY-2.v2;TEM-1D.v1^	-	CTX-M-14	-
MSB1_3F	SAMEA3357430	Rectal carriage	Colonisation	2014-02-10	Klebsiella oxytoca	AH0400	no	N	Y	N	na	ERR1015355	na	pass	137.06	0	na	99	273620	6064819	koxytoca	266	gapA(1)	infB(2)	mdh(2)	pgi(1)	phoE(65)	rpoB(1)	tonB(2)	penicillins	1	nonMDR	na	-	-	-	-	-	-	-	-	-	-	-	-	-	-	OXY-2-8*	-
MSB1_3G	SAMEA3357448	Rectal carriage	Colonisation	2014-02-27	Pseudomonas aeruginosa	AH0214	yes	N	Y	Y	na	ERR1015362	na	pass	157.07	0.0004	na	116	225123	6946208	paeruginosa	2136	acs(23)	aro(5)	gua(10)	mut(7)	nuo(4)	pps(13)	trp(7)	na	3	MDR	na	aph(3')-IIb*	-	-	crpP*	-	-	catB7*	-	-	-	-	-	OXA-486*;PDC-3^	-	-	-
MSB1_3H	SAMEA3357464	Rectal carriage	Colonisation	2014-03-07	Klebsiella aerogenes	AH0592	yes	Y	Y	N	na	ERR1015368	na	pass	118.02	0	na	57	417124	5159473	kaerogenes	-	dnaA(24)	fusA(17)	gyrB(1)	leuS(26)	pryG(3)	rplB(1)	rpoB(8)	penicillins, penicillins + inhibitors, cephamycins, 1st/2nd gen cephalosporins	1	nonMDR	na	-	-	-	-	-	-	-	-	-	-	-	-	-	-	-	-
MSB1_3I	SAMEA3357479	Rectal carriage	Colonisation	2014-03-14	Escherichia coli	AH0616	yes	Y	Y	Y	na	ERR1015375	na	fail	120.12	0.0112	E. coli	na	na	na	ecoli	617	adk(10)	fumC(11)	gyrB(4)	icd(8)	mdh(8)	purA(13)	recA(73)	na	na	na	na	na	na	na	na	na	na	na	na	na	na	na	na	na	na	na	na
MSB1_3J	SAMEA3357489	Rectal carriage	Colonisation	2014-03-20	Escherichia coli	AH0650	yes	Y	Y	N	na	ERR1015384	na	pass	112.57	0.0007	na	207	131468	5149177	ecoli	550	adk(14)	fumC(14)	gyrB(10)	icd(14)	mdh(17)	purA(92)	recA(10)	na	7	MDR	na	aac(3)-IId^;aadA2^	-	-	-	-	mphA	-	-	sul1;sul2	tet(B).v2*	-	dfrA12	TEM-1D.v1^	-	-	-
MSB1_4A	SAMEA3357459	Rectal carriage	Colonisation	2013-12-30	Escherichia coli	AH0187	no	N	Y	Y	na	ERR1023709	na	pass	115.5	0.0001	na	238	125514	4924220	ecoli	617	adk(10)	fumC(11)	gyrB(4)	icd(8)	mdh(8)	purA(13)	recA(73)	na	9	MDR	na	aac(3)-IId^;aac(6')-Ib-cr.v2;aadA5	-	-	-	-	mphA;mphB.v2*?-0%	CatB4.v1?-81%;catA1^	-	sul1	tet(B).v2*	-	dfrA17	AmpC1*;OXA-1;TEM-1D.v1^	-	CTX-M-15	-
MSB1_4E	SAMEA3357417	Rectal carriage	Colonisation	2014-02-03	Escherichia coli	AH0417	yes	Y	Y	Y	na	ERR1015350	na	pass	153.64	0	na	149	215959	5101755	ecoli	131	adk(53)	fumC(40)	gyrB(47)	icd(13)	mdh(36)	purA(28)	recA(29)	na	2	nonMDR	na	-	-	-	-	-	-	-	-	-	-	-	-	-	-	CTX-M-27	-
MSB1_4F	SAMEA3357432	Rectal carriage	Colonisation	2014-02-16	Escherichia coli	AH0462	yes	N	Y	Y	na	ERR1015356	na	fail	80.62	0.0002	E. coli	na	na	na	missing	missing	missing	missing	missing	missing	missing	missing	missing	na	na	na	na	na	na	na	na	na	na	na	na	na	na	na	na	na	na	na	na
MSB1_4G	SAMEA3357450	Rectal carriage	Colonisation	2014-02-28	Escherichia coli	AH0551	yes	Y	Y	N	na	ERR1215626	GCA_904866385	pass	167.98	0	na	200	124885	5166275	ecoli	963	adk(4)	fumC(26)	gyrB(151)	icd(25)	mdh(5)	purA(5)	recA(19)	na	3	MDR	na	-	-	-	-	-	mphB.v2*?-0%	-	-	-	-	-	-	AmpC1*;CMY-2.v2	-	-	-
MSB1_4H	SAMEA3357465	Rectal carriage	Colonisation	2014-03-05	Escherichia coli	AH0577	yes	Y	Y	N	na	ERR1015369	na	pass	136.89	0	na	320	118736	5177611	ecoli	10	adk(10)	fumC(11)	gyrB(4)	icd(8)	mdh(8)	purA(8)	recA(2)	na	7	MDR	na	aac(3)-IId^;aadA5	-	-	-	-	mphA;mphB.v2*	-	-	sul1	tet(A).v1	-	dfrA17	AmpC1;TEM-1D.v1^	-	-	-
MSB1_4I	SAMEA3357480	Rectal carriage	Colonisation	2014-03-15	Escherichia coli	AH0620	yes	Y	Y	N	na	ERR1015376	na	pass	119.39	0	na	421	55132	5228189	ecoli	59	adk(27)	fumC(32)	gyrB(24)	icd(29)	mdh(26)	purA(19)	recA(22)	na	3	MDR	na	-	-	-	-	-	mphB.v2*?-0%	-	-	-	-	-	-	AmpC1*	-	CTX-M-14	-
MSB1_5B	na	Rectal carriage	Colonisation	2014-01-10	na	AH0269	no	N	Y	N	na	na	na	na	na	na	na	na	na	na	na	na	na	na	na	na	na	na	na	na	na	na	na	na	na	na	na	na	na	na	na	na	na	na	na	na	na	na	na
MSB1_5C	SAMEA3357382	Rectal carriage	Colonisation	2013-12-27	Escherichia marmotae	AH0215	yes	Y	Y	N	na	ERR1015332	na	pass	145.27	0	na	127	200138	4804533	ecoli	3727	adk(51)	fumC(48)	gyrB(328)	icd(287)	mdh(34)	purA(278)	recA(37)	na	unclear	unknown	na	-	-	-	-	-	-	-	-	-	-	-	-	-	-	CTX-M-14	-
MSB1_5D	SAMEA3357400	Rectal carriage	Colonisation	2014-01-21	Klebsiella pneumoniae	AH0318	yes	N	Y	N	na	ERR1015341	na	pass	150.83	0	na	46	455752	5542542	kpneumoniae	23	gapA(2)	infB(1)	mdh(1)	pgi(1)	phoE(9)	rpoB(4)	tonB(12)	penicillins	2	nonMDR	na	-	-	-	-	-	-	-	-	-	-	-	-	-	-	-	-
MSB1_5E	SAMEA3357420	Rectal carriage	Colonisation	2014-02-07	Escherichia coli	AH0417	no	N	Y	Y	na	ERR1215624	na	pass	166.84	0	na	161	215959	5102398	ecoli	131	adk(53)	fumC(40)	gyrB(47)	icd(13)	mdh(36)	purA(28)	recA(29)	na	2	nonMDR	na	-	-	-	-	-	-	-	-	-	-	-	-	-	-	CTX-M-27	-
MSB1_5G	SAMEA3357453	Rectal carriage	Colonisation	2014-02-28	Enterobacter hormaechei	AH0555	yes	Y	Y	N	na	ERR1015363	na	fail	163.5	0	mixture of two similar genomes	na	na	na	ecloacae	-	dnaA(36,68)	fusA(186?)	gyrB(75,302)	leuS(63,339)	pyrG(49,65)	rplB(34)	rpoB(202?)	na	na	na	na	na	na	na	na	na	na	na	na	na	na	na	na	na	na	na	na
MSB1_5H	SAMEA3357468	Rectal carriage	Colonisation	2014-03-05	Escherichia coli	AH0569	yes	N	Y	N	na	ERR1015370	na	pass	150.86	0.0001	na	188	110108	5130838	ecoli	176	adk(10)	fumC(4)	gyrB(5)	icd(1)	mdh(8)	purA(8)	recA(2)	na	6	MDR	na	aadA2^	-	-	qnrB2.v1^	-	mphA;mphB.v2*	-	-	sul1;sul1	-	-	dfrA12	AmpC1*	-	CTX-M-62.v2	-
MSB1_5I	SAMEA3357481	Rectal carriage	Colonisation	2014-03-12	Escherichia coli	AH0608	yes	Y	Y	N	na	ERR1015377	na	fail	125.12	0.0011	mixture of two similar genomes	na	na	na	ecoli	-	adk(802?)	fumC(1144?)	gyrB(10)	icd(14)	mdh(17)	purA(7)	recA(74)	na	na	na	na	na	na	na	na	na	na	na	na	na	na	na	na	na	na	na	na
MSB1_6A	SAMEA3357461	Rectal carriage	Colonisation	2013-12-30	Klebsiella aerogenes	AH0189	yes	N	Y	N	na	ERR1215635	na	pass	146.58	0	na	61	472100	5158508	kaerogenes	-	dnaA(5)	fusA(3)	gyrB(21)	leuS(3)	pryG(8)	rplB(1)	rpoB(12)	penicillins, penicillins + inhibitors, cephamycins, 1st/2nd gen cephalosporins	1	nonMDR	na	-	-	-	-	-	-	-	-	-	-	-	-	-	-	-	-
MSB1_6B	SAMEA3357365	Rectal carriage	Colonisation	2014-01-07	Escherichia coli	AH0275	yes	Y	Y	N	na	ERR1015324	na	pass	157.69	0.0045	na	112	329440	4959088	ecoli	131	adk(53)	fumC(40)	gyrB(47)	icd(13)	mdh(36)	purA(28)	recA(29)	na	5	MDR	na	aac(3)-IId^;strA.v1^;strB.v1*	-	-	-	-	-	-	-	sul2	tet(A).v1	-	-	TEM-1D.v1^	-	-	-
MSB1_6C	SAMEA3357384	Rectal carriage	Colonisation	2013-12-27	Escherichia coli	AH0215	yes	Y	Y	N	na	ERR1015333	na	pass	154.26	0	na	154	166670	5267558	ecoli	38	adk(4)	fumC(26)	gyrB(2)	icd(25)	mdh(5)	purA(5)	recA(19)	na	3	MDR	na	-	-	-	-	-	mphB.v2*?-0%	-	-	-	-	-	-	AmpC1*	-	CTX-M-14	-
MSB1_6D	SAMEA3357402	Rectal carriage	Colonisation	2014-01-21	Escherichia coli	AH0348	yes	Y	Y	Y	na	ERR1015342	na	pass	167.01	0	na	183	122417	5193319	ecoli	405	adk(35)	fumC(37)	gyrB(29)	icd(25)	mdh(4)	purA(5)	recA(73)	na	8	MDR	na	aac(3)-IIa.v1^	-	-	qnrB4	-	mphA;mphB.v2*?-0%	-	-	sul1	tet(B).v2*	-	dfrA17	AmpC1*;DHA-1	-	-	-
MSB1_6E	na	Rectal carriage	Colonisation	2014-02-04	na	AH0422	yes	Y	Y	N	na	na	na	na	na	na	na	na	na	na	na	na	na	na	na	na	na	na	na	na	na	na	na	na	na	na	na	na	na	na	na	na	na	na	na	na	na	na	na
MSB1_6H	SAMEA3357470	Rectal carriage	Colonisation	2014-03-06	Enterobacter hormaechei	AH0583	yes	Y	Y	N	na	ERR1015371	na	pass	157.48	0.0001	na	135	110919	4981867	ecloacae	41	dnaA(37)	fusA(25)	gyrB(49)	leuS(30)	pyrG(49)	rplB(21)	rpoB(20)	penicillins, penicillins + inhibitors, cephamycins, 1st/2nd gen cephalosporins	2	nonMDR	na	-	-	fosA2*	-	-	-	-	-	-	-	-	-	MIR-3	-	-	-
MSB1_6I	SAMEA3357482	Rectal carriage	Colonisation	2014-03-17	Escherichia coli	AH0622	yes	Y	Y	Y	na	ERR1015378	na	pass	126.78	0.0001	na	143	210287	5030764	ecoli	1193	adk(14)	fumC(14)	gyrB(10)	icd(200)	mdh(17)	purA(7)	recA(10)	na	4	MDR	na	aac(3)-IId^	-	-	-	-	-	-	-	-	-	-	-	TEM-1D.v1^	-	-	-
MSB1_6J	SAMEA3357492	Rectal carriage	Colonisation	2014-03-19	Escherichia coli	AH0646	yes	Y	Y	N	na	ERR1015387	na	fail	114.29	0.0103	E. coli	na	na	na	ecoli	10	adk(10)	fumC(11)	gyrB(4)	icd(8)	mdh(8)	purA(8)	recA(2)	na	na	na	na	na	na	na	na	na	na	na	na	na	na	na	na	na	na	na	na
MSB1_7A	SAMEA3357463	Rectal carriage	Colonisation	2014-01-06	Escherichia coli	AH0269	yes	Y	Y	Y	na	ERR1023710	na	pass	108.77	0	na	239	155542	5241548	ecoli	38	adk(4)	fumC(26)	gyrB(2)	icd(25)	mdh(5)	purA(5)	recA(19)	na	8	MDR	na	aadA5;strA.v1^;strB.v1*	-	-	-	-	ermB.v1*;mphA;mphB.v2*?-0%	-	-	sul1;sul2	tet(A).v1	-	dfrA17	AmpC1*;TEM-1D.v1^	-	CTX-M-27	-
MSB1_7B	SAMEA3357367	Rectal carriage	Colonisation	2014-01-13	Escherichia coli	AH0280	no	N	Y	Y	na	ERR1015325	na	pass	139.59	0.0241	S. maltophilia, C. freundii	229	224154	5397962	ecoli	648	adk(92)	fumC(4)	gyrB(87)	icd(96)	mdh(70)	purA(58)	recA(2)	na	9	MDR	na	aadA2^	-	-	qepA2*	-	ermB.v1*;mphA;mphB.v2*?-0%	catA1^	-	sul1;sul2	tet(B).v2*	-	dfrA12	AmpC1*	-	CTX-M-15	-
MSB1_7C	SAMEA3357386	Rectal carriage	Colonisation	2014-01-13	Escherichia coli	AH0296	yes	Y	Y	N	na	ERR1015334	GCA_904864555	pass	162.59	0	na	5	5183046	5291829	ecoli	69	adk(21)	fumC(35)	gyrB(27)	icd(6)	mdh(5)	purA(5)	recA(4)	na	7	MDR	na	aac(3)-IIa.v1^;aadA5	-	-	-	-	mphA;mphB.v2*	-	-	sul1	tet(A).v1	-	dfrA17	AmpC1*;TEM-1D.v1^	-	-	-
MSB1_7D	SAMEA3357404	Rectal carriage	Colonisation	2014-01-23	Escherichia coli	AH0360	yes	Y	Y	N	na	ERR1015343	na	pass	133.84	0.0006	na	302	146827	5378409	ecoli	1177	adk(4)	fumC(26)	gyrB(2)	icd(211)	mdh(5)	purA(5)	recA(19)	na	7	MDR	na	aac(3)-IId^;aadA5;strA.v1^;strB.v1*	-	-	-	-	mphA;mphB.v2*?-0%	-	-	sul1;sul2	tet(A).v1	-	dfrA17	AmpC1*;TEM-1D.v1^	-	-	-
MSB1_7F	SAMEA3357438	Rectal carriage	Colonisation	2014-02-12	Escherichia coli	AH0469	yes	Y	Y	Y	na	ERR1015359	na	pass	131.76	0	na	173	176792	4893828	ecoli	10	adk(10)	fumC(11)	gyrB(4)	icd(8)	mdh(8)	purA(8)	recA(2)	na	8	MDR	na	aac(3)-IId^;aadA5;strA.v1^;strB.v1*	-	-	-	-	mphA;mphB.v2*	-	-	sul2	tet(A).v1	-	dfrA17	AmpC1*;TEM-1D.v1^	-	-	-
MSB1_7H	SAMEA3357472	Rectal carriage	Colonisation	2014-03-06	Escherichia coli	AH0586	yes	Y	Y	N	na	ERR1015372	na	pass	116.82	0	na	191	112393	5223084	ecoli	176	adk(10)	fumC(4)	gyrB(5)	icd(1)	mdh(8)	purA(8)	recA(2)	na	6	MDR	na	aadA2^;strA.v1^;strB.v1	-	-	-	-	mphA;mphB.v2*	-	-	sul1;sul2*	-	-	dfrA12;dfrA5	AmpC1*;TEM-1D.v1^	-	CTX-M-62.v2	-
MSB1_7I	SAMEA3357483	Rectal carriage	Colonisation	2014-03-17	Escherichia coli	AH0624	yes	Y	Y	N	na	ERR1015379	na	pass	128.85	0.0001	na	169	156690	5321234	ecoli	6450	adk(21)	fumC(35)	gyrB(27)	icd(6)	mdh(5)	purA(483)	recA(4)	na	3	MDR	na	-	-	-	-	-	mphB.v2*	-	-	-	-	-	-	AmpC1*	-	-	-
MSB1_7J	SAMEA3357493	Rectal carriage	Colonisation	2014-03-21	Escherichia coli	AH0657	yes	Y	Y	N	na	ERR1015388	na	pass	115.45	0.0019	na	170	172489	5121749	ecoli	963	adk(4)	fumC(26)	gyrB(151)	icd(25)	mdh(5)	purA(5)	recA(19)	na	3	MDR	na	-	-	-	-	-	mphB.v2*?-0%	-	-	-	-	-	-	AmpC1*;CMY-2.v2	-	-	-
MSB1_8A	SAMEA3357466	Rectal carriage	Colonisation	2014-01-06	Klebsiella pneumoniae	AH0269	yes	Y	Y	Y	na	ERR1023711	na	pass	146.75	0	na	79	426480	6048455	kpneumoniae	231	gapA(2)	infB(6)	mdh(1)	pgi(3)	phoE(26)	rpoB(1)	tonB(77)	penicillins	11	MDR	na	aadA*;ant(2'')-Ia;rmtB;strA.v1^;strB.v1	-	-	GyrA-83I;GyrA-87Y;ParC-80I	-	ermB.v1*	cmlA5;floR.v2*	arr-2	sul2	tet(A).v2;tet(G).v1	-	dfrA23	OXA-10;TEM-1D.v1^	OXA-48	CTX-M-15;VEB-1	-
MSB1_8B	SAMEA3357369	Rectal carriage	Colonisation	2014-01-09	Escherichia coli	AH0280	yes	Y	Y	Y	na	ERR1015326	GCA_904865655	pass	141.94	0	na	6	5251940	5516011	ecoli	648	adk(92)	fumC(4)	gyrB(87)	icd(96)	mdh(70)	purA(58)	recA(2)	na	9	MDR	na	aadA2^	-	-	qepA2*	-	ermB.v1*;mphA;mphB.v2*?-0%	catA1^	-	sul1;sul2	tet(B).v2*	-	dfrA12	AmpC1*	-	CTX-M-15	-
MSB1_8C	SAMEA3357387	Rectal carriage	Colonisation	2014-01-16	Escherichia coli	AH0324	yes	Y	Y	Y	na	ERR1015335	na	pass	162.49	0	na	206	209817	5318767	ecoli	648	adk(92)	fumC(4)	gyrB(87)	icd(96)	mdh(70)	purA(58)	recA(2)	na	8	MDR	na	aac(3)-IIa.v1^;aac(6')-Ib-cr.v2;aadA5	-	-	-	-	ermB.v1*;mphA?;mphB.v2*?-0%	CatB4.v1?-81%	-	sul1	-	-	dfrA17	AmpC1*;OXA-1;TEM-1D.v1^	-	CTX-M-15	-
MSB1_8D	SAMEA3357406	Rectal carriage	Colonisation	2014-01-23	Escherichia coli	AH0361	yes	Y	Y	Y	na	ERR1015344	na	pass	132.43	0	na	115	276205	5142980	ecoli	131	adk(53)	fumC(40)	gyrB(47)	icd(13)	mdh(36)	purA(28)	recA(29)	na	8	MDR	na	aac(3)-IId^;aadA5;strA.v1^;strB.v1*	-	-	-	-	mphA	-	-	sul1;sul2	tet(A).v1	-	dfrA17	TEM-1D.v1^	-	-	-
MSB1_8E	SAMEA3357422	Rectal carriage	Colonisation	2014-02-05	Escherichia coli	AH0427	yes	Y	Y	N	na	ERR1015351	na	pass	136.37	0	na	190	89408	4741363	ecoli	226	adk(10)	fumC(27)	gyrB(5)	icd(8)	mdh(8)	purA(7)	recA(2)	na	7	MDR	na	aac(3)-IId^;aadA2^	-	-	-	-	mphA;mphB.v2*	-	-	sul1	tet(A).v1	-	dfrA12	AmpC1*;TEM-1D.v1^	-	-	-
MSB1_8F	SAMEA3357440	Rectal carriage	Colonisation	2014-02-18	Citrobacter portucalensis	AH0496	yes	Y	Y	N	na	ERR1015360	na	pass	120.87	0	na	129	200086	5183101	cfreundii	-	aspC(12)	clpX(~13)	fadD(87)	mdh(71)	arcA(3)	dnaG(7)	lysP(13)	penicillins, penicillins + inhibitors, cephamycins, 1st/2nd gen cephalosporins	1	nonMDR	na	-	-	-	qnrB9.2^	-	-	-	-	-	-	-	-	CMY-34*	-	-	-
MSB1_8G	SAMEA3357457	Rectal carriage	Colonisation	2014-02-25	Escherichia coli	AH0187	no	N	Y	Y	na	ERR1015365	na	pass	118.96	0	na	240	136347	4884041	ecoli	617	adk(10)	fumC(11)	gyrB(4)	icd(8)	mdh(8)	purA(13)	recA(73)	na	6	MDR	na	aadA^	-	-	-	-	mphB.v2*?-0%	-	-	sul1	-	-	-	AmpC1*;TEM-1D.v1^	-	CTX-M-15	-
MSB1_8I	SAMEA3357484	Rectal carriage	Colonisation	2014-03-17	Klebsiella aerogenes	AH0603	yes	N	Y	N	na	ERR1023727	na	pass	207.95	0	na	71	375471	5128365	kaerogenes	-	dnaA(16)	fusA(6)	gyrB(15)	leuS(15)	pryG(7)	rplB(1)	rpoB(9)	penicillins, penicillins + inhibitors, cephamycins, 1st/2nd gen cephalosporins	1	nonMDR	na	-	-	-	-	-	-	-	-	-	-	-	-	-	-	-	-
MSB1_8J	SAMEA3357494	Rectal carriage	Colonisation	2014-03-28	Enterobacter hormaechei	AH0697	yes	Y	Y	N	na	ERR1015389	GCA_016126855.1	pass	107	0	na	4	4886685	5201113	ecloacae	114	dnaA(53)	fusA(35)	gyrB(20)	leuS(44)	pyrG(45)	rplB(4)	rpoB(6)	penicillins, penicillins + inhibitors, cephamycins, 1st/2nd gen cephalosporins	9	MDR	na	aac(6')-Ib-cr.v2^	mcr-9.1	fosA2*	-	-	mphA	catB3.v2	arr-3	sul1	tet(D)	-	-	ACT-16*;OXA-1	-	SHV-12	-
MSB1_9A	SAMEA3357467	Rectal carriage	Colonisation	2014-01-06	Pseudomonas aeruginosa	AH0269	yes	Y	Y	Y	na	ERR1215636	na	pass	129.72	0	na	160	288008	6850275	paeruginosa	357	acs(2)	aro(4)	gua(5)	mut(3)	nuo(1)	pps(6)	trp(11)	na	3	MDR	na	aac(6')-Ib4^;aph(3')-IIb*;strA.v1^;strB.v1	-	-	-	-	ereA*	catB7*;floR.v2*?	-	-	tet(G).v1	-	-	OXA-50.v2*;PDC-3*	-	-	-
MSB1_9B	SAMEA3357371	Rectal carriage	Colonisation	2014-01-08	Citrobacter freundii	AH0283	yes	Y	Y	N	na	ERR1015327	na	pass	140.64	0	na	69	471640	5209202	cfreundii	261	aspC(110)	clpX(115)	fadD(70)	mdh(6)	arcA(5)	dnaG(9)	lysP(118)	penicillins, penicillins + inhibitors, cephamycins, 1st/2nd gen cephalosporins	2	nonMDR	na	aac(6')-If	-	-	-	-	-	-	-	-	-	-	-	CMY-135*	-	-	-
MSB1_9C	SAMEA3357389	Rectal carriage	Colonisation	2014-01-20	Serratia marcescens	AH0214	yes	N	Y	Y	na	ERR1215623	na	pass	195.06	0	na	214	87388	5695965	-	-	na	na	na	na	na	na	na	penicillins, penicillins + inhibitors, 1st/2nd gen cephalosporins, _polymixins	7	MDR	na	aac(6')-Ib4;aac(6')-Ic*	-	-	-	-	-	catB3.v2	-	sul1	tet(41)*;tet(A).v1	-	-	SRT-2*;TEM-1D.v1^	IMP-4	-	-
MSB1_9D	SAMEA3357407	Rectal carriage	Colonisation	2014-01-24	Escherichia coli	AH0369	yes	Y	Y	N	na	ERR1015345	GCA_904863445	pass	136.82	0.0001	na	4	4963328	5329072	ecoli	176	adk(10)	fumC(4)	gyrB(5)	icd(1)	mdh(8)	purA(8)	recA(2)	na	6	MDR	na	aadA2^	-	-	qnrB2.v1^	-	mphA;mphB.v2*	-	-	sul1;sul1	-	-	dfrA12	AmpC1*	-	CTX-M-62.v2	-
MSB1_9E	SAMEA3357424	Rectal carriage	Colonisation	2014-02-05	Escherichia coli	AH0429	yes	Y	Y	N	na	ERR1015352	na	pass	135.33	0	na	117	177262	5001883	ecoli	155	adk(6)	fumC(4)	gyrB(14)	icd(16)	mdh(24)	purA(8)	recA(14)	na	4	MDR	na	-	-	-	qnrS1	-	mphB.v2*	-	-	-	tet(A).v1	-	-	AmpC1*;CMY-2.v2;TEM-1D.v1^	-	-	-
MSB1_9F	SAMEA3357442	Rectal carriage	Colonisation	2014-02-20	Enterobacter hormaechei	AH0509	yes	Y	Y	Y	na	ERR1015361	na	pass	126.25	0.0016	na	47	773283	5051316	ecloacae	114	dnaA(53)	fusA(35)	gyrB(20)	leuS(44)	pyrG(45)	rplB(4)	rpoB(6)	penicillins, penicillins + inhibitors, cephamycins, 1st/2nd gen cephalosporins	8	MDR	na	aadA*?-0%;ant(2'')-Ia;aph3-Ia.v1^	-	fosA2*	-	-	mphA	catB8*	-	sul1	-	-	dfrA1.v1	ACT-16*;OXA-10	-	-	-
MSB1_9H	SAMEA3357474	Rectal carriage	Colonisation	2014-03-06	Escherichia coli	AH0585	yes	Y	Y	N	na	ERR1015373	na	pass	118.39	0	na	207	190922	5055700	ecoli	131	adk(53)	fumC(40)	gyrB(47)	icd(13)	mdh(36)	purA(28)	recA(29)	na	4	MDR	na	aac(3)-IId^;strA.v1^;strB.v1*	-	-	-	-	-	-	-	sul2	-	-	-	TEM-1D.v1^	-	-	-
MSB1_9I	SAMEA3357485	Rectal carriage	Colonisation	2014-03-11	Escherichia coli	AH0600	yes	Y	Y	N	na	ERR1015380	na	pass	116.26	0.0038	na	262	136371	4874224	ecoli	10	adk(10)	fumC(11)	gyrB(4)	icd(8)	mdh(8)	purA(8)	recA(2)	na	4	MDR	na	-	-	-	-	-	ermB.v1*;mphB.v2*	-	-	-	-	-	-	AmpC1	-	CTX-M-15	-
MSB1_9J	SAMEA3357495	Rectal carriage	Colonisation	2014-03-24	Escherichia coli	AH0667	yes	Y	Y	Y	na	ERR1015390	na	pass	112.12	0	na	130	215959	5070445	ecoli	131	adk(53)	fumC(40)	gyrB(47)	icd(13)	mdh(36)	purA(28)	recA(29)	na	7	MDR	na	aadA5;strA.v1^;strB.v1*	-	-	-	-	mphA	-	-	sul1;sul2	tet(A).v1	-	dfrA17	-	-	CTX-M-27	-
MSB2_1A	SAMEA3357497	Rectal carriage	Colonisation	2014-04-05	Escherichia coli	AH0739	yes	Y	Y	Y	na	ERR1015392	GCA_904864635	pass	117.26	0	na	5	4929229	4993500	ecoli	1193	adk(14)	fumC(14)	gyrB(10)	icd(200)	mdh(17)	purA(7)	recA(10)	na	4	MDR	na	aac(3)-IId^	-	-	-	-	-	-	-	-	-	-	-	TEM-1D.v1^	-	-	-
MSB2_2A	SAMEA3357498	Rectal carriage	Colonisation	2014-04-07	Escherichia coli	AH0752	yes	Y	Y	N	na	ERR1015393	na	pass	116.72	0	na	139	269433	5131913	ecoli	131	adk(53)	fumC(40)	gyrB(47)	icd(13)	mdh(36)	purA(28)	recA(29)	na	7	MDR	na	aac(3)-IId^;aadA5;strA.v1^;strB.v1*	-	-	-	-	mphA	-	-	sul1;sul2	tet(A).v1	-	dfrA17	TEM-1D.v1^	-	-	-
VRE3347	SAMN15566629	Rectal carriage	Colonisation	2013-12-23	Enterococcus faecium	AH0191	yes	Y	na	na	Y	SRR12245566	na	pass	79.6749	0.0001	na	208	37623	2806031	efaecium	17	atpA(1)	ddl(1)	gdh(1)	purK(1)	gyd(1)	pstS(1)	adk(1)	carbapenems; kanamycin; tobramycin; streptogramin B (low level)	3	MDR	vanA	aac(6')-Ie-aph(2'')-Ia?-0%;aac(6')-Ii*;ant(6)-Ia	-	-	-	vanA*;vanHA;vanRA;vanSA;vanXA*;vanYA*;vanZA	msrC.v1*	-	-	-	-	-	dfrG	-	-	-	-
VRE3348	SAMN15566630	Rectal carriage	Colonisation	2013-12-31	Enterococcus faecium	AH0238	yes	Y	na	na	Y	SRR12245565	na	pass	84.9637	0	na	594	8461	2800253	efaecium	796	atpA(4)	ddl(1)	gdh(1)	purK(1)	gyd(1)	pstS(20)	adk(1)	carbapenems; kanamycin; tobramycin; streptogramin B (low level)	3	MDR	vanB	aac(6')-Ie-aph(2'')-Ia?-0%	-	-	-	vanB*;vanHB*?;vanRB*;vanSB*;vanWB*;vanXB*;vanYB*	ermB.v2*;msrC.v1*	-	-	-	-	-	-	-	-	-	-
VRE3349	SAMN15566631	Rectal carriage	Colonisation	2014-01-03	Enterococcus faecium	AH0250	yes	Y	na	na	Y	SRR12245547	na	pass	103.671	0.0002	na	424	13962	3019585	efaecium	203	atpA(15)	ddl(1)	gdh(1)	purK(1)	gyd(1)	pstS(20)	adk(1)	carbapenems; kanamycin; tobramycin; streptogramin B (low level)	4	MDR	vanB	aac(6')-Ii*;aad(6)?-0%;aph(3')-IIIa	-	-	-	vanB*;vanHB*?;vanRB*;vanSB*;vanWB*;vanXB*;vanYB*	ermB.v2*;msrC.v1*	-	-	-	tetM.v2*	-	-	-	-	-	-
VRE3350	SAMN15566632	Rectal carriage	Colonisation	2014-01-03	Enterococcus faecium	AH0255	yes	Y	na	na	Y	SRR12245536	na	pass	116.898	0	na	379	19993	2759387	efaecium	18	atpA(7)	ddl(1)	gdh(1)	purK(1)	gyd(5)	pstS(1)	adk(1)	carbapenems; kanamycin; tobramycin; streptogramin B (low level)	2	nonMDR	vanB	aac(6')-Ii*	-	-	-	vanB*;vanHB*?;vanRB*;vanSB*;vanWB*;vanXB*;vanYB*	msrC.v1*	-	-	-	tet(L).v1*?-0%	-	dfrG	-	-	-	-
VRE3351	SAMN15566633	Rectal carriage	Colonisation	2014-01-02	Enterococcus faecium	AH0213	yes	N	na	na	Y	SRR12245525	na	pass	104.339	0.0002	na	274	21005	2777222	efaecium	796	atpA(4)	ddl(1)	gdh(1)	purK(1)	gyd(1)	pstS(20)	adk(1)	carbapenems; kanamycin; tobramycin; streptogramin B (low level)	4	MDR	vanB	aac(6')-Ie-aph(2'')-Ia;aac(6')-Ii*	-	-	-	vanB*;vanHB*?;vanRB*;vanSB*;vanWB*;vanXB*;vanYB*	ermB.v2*;msrC.v1*	-	-	-	tetM.v2*	-	dfrG	-	-	-	-
VRE3352	SAMN15566634	Rectal carriage	Colonisation	2014-01-08	Enterococcus faecium	AH0283	yes	Y	na	na	Y	SRR12245560	na	pass	128.156	0.0001	na	390	20905	2938163	efaecium	796	atpA(4)	ddl(1)	gdh(1)	purK(1)	gyd(1)	pstS(20)	adk(1)	carbapenems; kanamycin; tobramycin; streptogramin B (low level)	3	MDR	vanB	aac(6')-Ie-aph(2'')-Ia?-0%;aac(6')-Ii*	-	-	-	vanB*;vanHB*?;vanRB*;vanSB*;vanWB*;vanXB*;vanYB*	ermB.v2*;msrC.v1*	-	-	-	-	-	dfrG	-	-	-	-
VRE3353	SAMN15566635	Rectal carriage	Colonisation	2014-01-09	Enterococcus faecium	AH0290	yes	Y	na	na	Y	SRR12245559	na	pass	112.953	0	na	505	11193	2979996	efaecium	796	atpA(4)	ddl(1)	gdh(1)	purK(1)	gyd(1)	pstS(20)	adk(1)	carbapenems; kanamycin; tobramycin; streptogramin B (low level)	3	MDR	vanB	aad(6);aph(3')-IIIa	-	-	-	vanB*;vanHB*?;vanRB*;vanSB*;vanWB*;vanXB*;vanYB*	ermB.v2*;lsaE;msrC.v1*	-	-	-	-	-	dfrG	-	-	-	-
VRE3354	SAMN15566636	Rectal carriage	Colonisation	2014-01-10	Enterococcus faecium	AH0269	yes	N	na	na	Y	SRR12245558	na	pass	126.581	0.0003	na	193	36572	2793245	efaecium	17	atpA(1)	ddl(1)	gdh(1)	purK(1)	gyd(1)	pstS(1)	adk(1)	carbapenems; kanamycin; tobramycin; streptogramin B (low level)	2	nonMDR	vanA	aac(6')-Ii*;ant(6)-Ia	-	-	-	vanA*;vanHA;vanRA;vanSA;vanXA*;vanYA*;vanZA	msrC.v1*	-	-	-	-	-	dfrG	-	-	-	-
VRE3355	SAMN15566637	Rectal carriage	Colonisation	2014-01-08	Enterococcus faecium	AH0277	yes	Y	na	na	Y	SRR12245557	CP071924-CP071931	pass	118.972	0.0004	na	196	56351	2952164	efaecium	796	atpA(4)	ddl(1)	gdh(1)	purK(1)	gyd(1)	pstS(20)	adk(1)	carbapenems; kanamycin; tobramycin; streptogramin B (low level)	3	MDR	vanB	aac(6')-Ii*	-	-	-	vanB*;vanHB*?;vanRB*;vanSB*;vanWB*;vanXB*;vanYB*-25%	ermB.v2*;msrC.v1*	-	-	-	tetM.v2*	-	dfrG	-	-	-	-
VRE3356	SAMN15566638	Rectal carriage	Colonisation	2014-01-10	Enterococcus faecium	AH0293	yes	Y	na	na	Y	SRR12245556	na	pass	107.749	0.0008	na	233	48188	2924528	efaecium	796	atpA(4)	ddl(1)	gdh(1)	purK(1)	gyd(1)	pstS(20)	adk(1)	carbapenems; kanamycin; tobramycin; streptogramin B (low level)	3	MDR	vanB	aac(6')-Ii*	-	-	-	vanB*;vanHB*?;vanRB*;vanSB*;vanWB*;vanXB*;vanYB*	ermB.v2*;msrC.v1*	-	-	-	tetM.v2*	-	dfrG	-	-	-	-
VRE3357	SAMN15566639	Rectal carriage	Colonisation	2014-01-14	Enterococcus faecium	AH0308	yes	Y	na	na	Y	SRR12245564	na	pass	105.495	0.0004	na	221	44666	2953699	efaecium	17	atpA(1)	ddl(1)	gdh(1)	purK(1)	gyd(1)	pstS(1)	adk(1)	carbapenems; kanamycin; tobramycin; streptogramin B (low level)	3	MDR	vanB	aac(6')-Ii*;aad(6)?-0%;aph(3')-IIIa	-	-	-	vanB*;vanHB*?;vanRB*;vanSB*;vanWB*;vanXB*;vanYB*	ermB.v2*;msrC.v1*	-	-	-	-	-	dfrF*;dfrG	-	-	-	-
VRE3358	SAMN15566640	Rectal carriage	Colonisation	2014-01-20	Enterococcus faecium	AH0308	no	N	na	na	Y	SRR12245563	na	pass	106.932	0.0004	na	224	36571	2944605	efaecium	17	atpA(1)	ddl(1)	gdh(1)	purK(1)	gyd(1)	pstS(1)	adk(1)	carbapenems; kanamycin; tobramycin; streptogramin B (low level)	3	MDR	vanB	aac(6')-Ii*;aad(6)?-0%;aph(3')-IIIa	-	-	-	vanB*;vanHB*?;vanRB*;vanSB*;vanWB*;vanXB*;vanYB*	ermB.v2*;msrC.v1*	-	-	-	-	-	dfrF*;dfrG	-	-	-	-
VRE3359	SAMN15566641	Rectal carriage	Colonisation	2014-01-21	Enterococcus faecium	AH0350	yes	Y	na	na	Y	SRR12245555	na	pass	115.444	0.0006	na	155	52511	2791057	efaecium	796	atpA(4)	ddl(1)	gdh(1)	purK(1)	gyd(1)	pstS(20)	adk(1)	carbapenems; kanamycin; tobramycin; streptogramin B (low level)	3	MDR	vanB	aac(6')-Ii*	-	-	-	vanB*;vanHB*?;vanRB*;vanSB*;vanWB*;vanXB*;vanYB*	ermB.v2*;msrC.v1*	-	-	-	tetM.v2*	-	dfrG	-	-	-	-
VRE3360	SAMN15566642	Rectal carriage	Colonisation	2014-01-21	Enterococcus faecium	AH0318	yes	N	na	na	Y	SRR12245554	na	pass	139.309	0.0008	na	214	51291	2917392	efaecium	796	atpA(4)	ddl(1)	gdh(1)	purK(1)	gyd(1)	pstS(20)	adk(1)	carbapenems; kanamycin; tobramycin; streptogramin B (low level)	3	MDR	vanB	aac(6')-Ii*	-	-	-	vanB*;vanHB*?;vanRB*;vanSB*;vanWB*;vanXB*;vanYB*	ermB.v2*;msrC.v1*	-	-	-	tetM.v2*	-	dfrG	-	-	-	-
VRE3361	SAMN15566643	Rectal carriage	Colonisation	2014-01-30	Enterococcus faecium	AH0396	yes	Y	na	na	Y	SRR12245553	na	pass	106.179	0.0008	na	264	40628	2972035	efaecium	796	atpA(4)	ddl(1)	gdh(1)	purK(1)	gyd(1)	pstS(20)	adk(1)	carbapenems; kanamycin; tobramycin; streptogramin B (low level)	4	MDR	vanB	aac(6')-Ii*;aad(6);aph(3')-IIIa	-	-	-	vanB*;vanHB*?;vanRB*;vanSB*;vanWB*;vanXB*;vanYB*	ermB.v2*;msrC.v1*	-	-	-	tetM.v2*	-	dfrG	-	-	-	-
VRE3362	SAMN15566644	Rectal carriage	Colonisation	2014-02-03	Enterococcus faecium	AH0385	yes	N	na	na	Y	SRR12245552	na	pass	101.737	0.0006	na	227	33172	2942313	efaecium	80	atpA(9)	ddl(1)	gdh(1)	purK(1)	gyd(12)	pstS(1)	adk(1)	carbapenems; kanamycin; tobramycin; streptogramin B (low level)	3	MDR	vanA	-	-	-	-	vanA*;vanHA;vanRA;vanSA;vanXA*;vanYA*;vanZA	ermB.v1^;msrC.v1*	-	-	-	tetM.v2*	-	-	-	-	-	-
VRE3363	SAMN15566645	Rectal carriage	Colonisation	2014-02-07	Enterococcus faecium	AH0385	no	N	na	na	Y	SRR12245551	GCA_015476295.1	pass	128.059	0.0005	na	210	39758	2949187	efaecium	80	atpA(9)	ddl(1)	gdh(1)	purK(1)	gyd(12)	pstS(1)	adk(1)	carbapenems; kanamycin; tobramycin; streptogramin B (low level)	3	MDR	vanA	-	-	-	-	vanA*;vanHA;vanRA;vanSA;vanXA*;vanYA*;vanZA	ermB.v1;msrC.v1*	-	-	-	tetM.v2*	-	-	-	-	-	-
VRE3364	SAMN15566646	Rectal carriage	Colonisation	2014-02-05	Enterococcus faecium	AH0429	yes	Y	na	na	Y	SRR12245550	na	pass	134.489	0.0005	na	187	52749	2988083	efaecium	796	atpA(4)	ddl(1)	gdh(1)	purK(1)	gyd(1)	pstS(20)	adk(1)	carbapenems; kanamycin; tobramycin; streptogramin B (low level)	3	MDR	vanB	aac(6')-Ii*	-	-	-	vanB*;vanHB*?;vanRB*;vanSB*;vanWB*;vanXB*;vanYB*	ermB.v2*;msrC.v1*	-	-	-	tetM.v2*	-	dfrG	-	-	-	-
VRE3365	SAMN15566647	Rectal carriage	Colonisation	2014-02-07	Enterococcus faecium	AH0414	yes	N	na	na	Y	SRR12245549	na	pass	116.482	0.0004	na	201	50982	2953619	efaecium	17	atpA(1)	ddl(1)	gdh(1)	purK(1)	gyd(1)	pstS(1)	adk(1)	carbapenems; kanamycin; tobramycin; streptogramin B (low level)	3	MDR	vanB	aac(6')-Ii*;aad(6)?-0%;aph(3')-IIIa	-	-	-	vanB*;vanHB*?;vanRB*;vanSB*;vanWB*;vanXB*;vanYB*	ermB.v2*;msrC.v1*	-	-	-	-	-	dfrF*;dfrG	-	-	-	-
VRE3366	SAMN15566648	Rectal carriage	Colonisation	2014-02-03	Enterococcus faecium	AH0404	yes	Y	na	na	Y	SRR12245548	na	pass	112.556	0.0011	na	231	37677	3001290	efaecium	796	atpA(4)	ddl(1)	gdh(1)	purK(1)	gyd(1)	pstS(20)	adk(1)	carbapenems; kanamycin; tobramycin; streptogramin B (low level)	4	MDR	vanB	aac(6')-Ie-aph(2'')-Ia?-0%;aac(6')-Ii*	-	-	-	vanB*;vanHB*?;vanRB*;vanSB*;vanWB*;vanXB*;vanYB*	ermB.v2*;msrC.v1*	-	-	-	tetM.v2*	-	dfrG	-	-	-	-
VRE3367	SAMN15566649	Rectal carriage	Colonisation	2014-02-10	Enterococcus faecium	AH0448	yes	Y	na	na	Y	SRR12245546	na	pass	114.363	0.0012	na	215	44499	2916710	efaecium	796	atpA(4)	ddl(1)	gdh(1)	purK(1)	gyd(1)	pstS(20)	adk(1)	carbapenems; kanamycin; tobramycin; streptogramin B (low level)	3	MDR	vanB	aac(6')-Ii*	-	-	-	vanB*;vanHB*?;vanRB*;vanSB*;vanWB*;vanXB*;vanYB*	ermB.v2*;msrC.v1*	-	-	-	tetM.v2*	-	dfrG	-	-	-	-
VRE3368	SAMN15566650	Rectal carriage	Colonisation	2014-02-12	Enterococcus faecium	AH0469	yes	Y	na	na	Y	SRR12245545	na	pass	114.173	0.0003	na	216	35530	2929378	efaecium	17	atpA(1)	ddl(1)	gdh(1)	purK(1)	gyd(1)	pstS(1)	adk(1)	carbapenems; kanamycin; tobramycin; streptogramin B (low level)	3	MDR	vanB	aac(6')-Ii*;aad(6)?-0%;aph(3')-IIIa	-	-	-	vanB*;vanHB*?;vanRB*;vanSB*;vanWB*;vanXB*;vanYB*	ermB.v2*;msrC.v1*	-	-	-	-	-	dfrF*;dfrG	-	-	-	-
VRE3369	SAMN15566651	Rectal carriage	Colonisation	2014-02-13	Enterococcus faecium	AH0390	yes	N	na	na	Y	SRR12245544	na	pass	129.402	0.0002	na	253	38783	2903973	efaecium	17	atpA(1)	ddl(1)	gdh(1)	purK(1)	gyd(1)	pstS(1)	adk(1)	carbapenems; kanamycin; tobramycin; streptogramin B (low level)	3	MDR	vanB	aac(6')-Ii*	-	-	-	vanB*;vanHB*?;vanRB*;vanSB*;vanWB*;vanXB*;vanYB*	ermB.v2*;msrC.v1*	-	-	-	tet(L).v1*?-0%	-	dfrG	-	-	-	-
VRE3370	SAMN15566652	Rectal carriage	Colonisation	2014-02-10	Enterococcus faecium	AH0434	yes	N	na	na	Y	SRR12245543	GCA_015325925.1	pass	364.876	0	na	205	46924	2983492	efaecium	203	atpA(15)	ddl(1)	gdh(1)	purK(1)	gyd(1)	pstS(20)	adk(1)	carbapenems; kanamycin; tobramycin; streptogramin B (low level)	4	MDR	vanB	aac(6')-Ii*;aad(6);aph(3')-IIIa	-	-	-	vanB*;vanHB*?;vanRB*;vanSB*;vanWB*;vanXB*;vanYB*	ermB.v2*;lsaE;msrC.v1*	-	-	-	tetM.v2*	-	dfrF*	-	-	-	-
VRE3371	SAMN15566653	Rectal carriage	Colonisation	2014-02-17	Enterococcus faecium	AH0352	yes	N	na	na	Y	SRR12245542	na	pass	117.266	0.0003	na	207	45290	2959399	efaecium	17	atpA(1)	ddl(1)	gdh(1)	purK(1)	gyd(1)	pstS(1)	adk(1)	carbapenems; kanamycin; tobramycin; streptogramin B (low level)	3	MDR	vanB	aac(6')-Ii*;aad(6)?-0%;aph(3')-IIIa	-	-	-	vanB*;vanHB*?;vanRB*;vanSB*;vanWB*;vanXB*;vanYB*	ermB.v2*;msrC.v1*	-	-	-	-	-	dfrF*;dfrG	-	-	-	-
VRE3372	SAMN15566654	Rectal carriage	Colonisation	2014-02-18	Enterococcus faecium	AH0496	yes	Y	na	na	Y	SRR12245541	na	pass	105.706	0.0006	na	176	51603	2952369	efaecium	555	atpA(4)	ddl(1)	gdh(1)	purK(1)	gyd(1)	pstS(1)	adk(1)	carbapenems; kanamycin; tobramycin; streptogramin B (low level)	4	MDR	vanB	aac(6')-Ii*;aad(6);aph(3')-IIIa	-	-	-	vanB*;vanHB*?;vanRB*;vanSB*;vanWB*;vanXB*;vanYB*	ermB.v2*;msrC.v1*	-	-	-	tet(L).v1	-	dfrG	-	-	-	-
VRE3373	SAMN15566655	Rectal carriage	Colonisation	2014-02-20	Enterococcus faecium	AH0509	yes	Y	na	na	Y	SRR12245540	na	pass	124.87	0.0005	na	214	44481	3057334	efaecium	192	atpA(15)	ddl(1)	gdh(1)	purK(1)	gyd(1)	pstS(7)	adk(1)	carbapenems; kanamycin; tobramycin; streptogramin B (low level)	3	MDR	vanB	aac(6')-Ii*	-	-	-	vanB*;vanHB*?;vanRB*;vanSB*;vanWB*;vanXB*;vanYB*	ermB.v2*;msrC.v1*	-	-	-	tetM.v2*	-	dfrF*;dfrG	-	-	-	-
VRE3374	SAMN15566656	Rectal carriage	Colonisation	2014-02-24	Enterococcus faecium	AH0352	no	N	na	na	Y	SRR12245539	na	pass	109.612	0.0004	na	206	58445	2960080	efaecium	17	atpA(1)	ddl(1)	gdh(1)	purK(1)	gyd(1)	pstS(1)	adk(1)	carbapenems; kanamycin; tobramycin; streptogramin B (low level)	3	MDR	vanB	aac(6')-Ii*;aad(6)?-0%;aph(3')-IIIa	-	-	-	vanB*;vanHB*?;vanRB*;vanSB*;vanWB*;vanXB*;vanYB*	ermB.v2*;msrC.v1*	-	-	-	-	-	dfrF*;dfrG	-	-	-	-
VRE3375	SAMN15566657	Rectal carriage	Colonisation	2014-02-24	Enterococcus faecium	AH0434	no	N	na	na	Y	SRR12245538	na	pass	120.293	0.0004	na	239	39461	2979917	efaecium	203	atpA(15)	ddl(1)	gdh(1)	purK(1)	gyd(1)	pstS(20)	adk(1)	carbapenems; kanamycin; tobramycin; streptogramin B (low level)	4	MDR	vanB	aac(6')-Ii*;aad(6);aph(3')-IIIa	-	-	-	vanB*;vanHB*?;vanRB*;vanSB*;vanWB*;vanXB*;vanYB*	ermB.v2*;lsaE;msrC.v1*	-	-	-	tetM.v2*	-	dfrF*	-	-	-	-
VRE3376	SAMN15566658	Rectal carriage	Colonisation	2014-03-04	Enterococcus faecium	AH0352	no	N	na	na	Y	SRR12245537	na	pass	114.019	0.0004	na	201	45204	2948929	efaecium	17	atpA(1)	ddl(1)	gdh(1)	purK(1)	gyd(1)	pstS(1)	adk(1)	carbapenems; kanamycin; tobramycin; streptogramin B (low level)	3	MDR	vanB	aac(6')-Ii*;aad(6)?-0%;aph(3')-IIIa	-	-	-	vanB*;vanHB*?;vanRB*;vanSB*;vanWB*;vanXB*;vanYB*	ermB.v2*;msrC.v1*	-	-	-	-	-	dfrF*;dfrG	-	-	-	-
VRE3377	SAMN15566659	Rectal carriage	Colonisation	2014-03-03	Enterococcus faecium	AH0561	yes	Y	na	na	Y	SRR12245535	na	pass	78.6443	0.0004	na	225	33860	2912298	efaecium	796	atpA(4)	ddl(1)	gdh(1)	purK(1)	gyd(1)	pstS(20)	adk(1)	carbapenems; kanamycin; tobramycin; streptogramin B (low level)	4	MDR	vanB	aac(6')-Ii*;aad(6);aph(3')-IIIa	-	-	-	vanB*;vanHB*?;vanRB*;vanSB*;vanWB*;vanXB*;vanYB*	ermB.v2*;msrC.v1*	-	-	-	tet(L).v1	-	dfrG	-	-	-	-
VRE3378	SAMN15566660	Rectal carriage	Colonisation	2014-03-04	Enterococcus faecium	AH0564	yes	Y	na	na	Y	SRR12245534	na	pass	115.367	0.0001	na	202	45563	2961067	efaecium	17	atpA(1)	ddl(1)	gdh(1)	purK(1)	gyd(1)	pstS(1)	adk(1)	carbapenems; kanamycin; tobramycin; streptogramin B (low level)	3	MDR	vanB	aac(6')-Ii*;aad(6)?-0%;aph(3')-IIIa	-	-	-	vanB*;vanHB*?;vanRB*;vanSB*;vanWB*;vanXB*;vanYB*	ermB.v2*;msrC.v1*	-	-	-	-	-	dfrF*;dfrG	-	-	-	-
VRE3379	SAMN15566661	Rectal carriage	Colonisation	2014-03-05	Enterococcus faecium	AH0569	yes	N	na	na	Y	SRR12245533	na	pass	112.066	0.0004	na	215	46176	2960622	efaecium	17	atpA(1)	ddl(1)	gdh(1)	purK(1)	gyd(1)	pstS(1)	adk(1)	carbapenems; kanamycin; tobramycin; streptogramin B (low level)	3	MDR	vanB	aac(6')-Ii*;aad(6)?-0%;aph(3')-IIIa	-	-	-	vanB*;vanHB*?;vanRB*;vanSB*;vanWB*;vanXB*;vanYB*	ermB.v2*;msrC.v1*	-	-	-	-	-	dfrF*;dfrG	-	-	-	-
VRE3380	SAMN15566662	Rectal carriage	Colonisation	2014-03-06	Enterococcus faecium	AH0586	yes	Y	na	na	Y	SRR12245532	na	pass	107.249	0.0008	na	224	37240	2917850	efaecium	203	atpA(15)	ddl(1)	gdh(1)	purK(1)	gyd(1)	pstS(20)	adk(1)	carbapenems; kanamycin; tobramycin; streptogramin B (low level)	4	MDR	vanB	aac(6')-Ii*;aad(6);aph(3')-IIIa	-	-	-	vanB*;vanHB*?;vanRB*;vanSB*;vanWB*;vanXB*;vanYB*	ermB.v2*;lsaE;msrC.v1*	-	-	-	tetM.v2*	-	dfrF*	-	-	-	-
VRE3381	SAMN15566663	Rectal carriage	Colonisation	2014-03-11	Enterococcus faecium	AH0352	no	N	na	na	Y	SRR12245531	na	pass	145.442	0.0003	na	199	52098	2958212	efaecium	17	atpA(1)	ddl(1)	gdh(1)	purK(1)	gyd(1)	pstS(1)	adk(1)	carbapenems; kanamycin; tobramycin; streptogramin B (low level)	3	MDR	vanB	aac(6')-Ii*;aad(6)?-0%;aph(3')-IIIa	-	-	-	vanB*;vanHB*?;vanRB*;vanSB*;vanWB*;vanXB*;vanYB*	ermB.v2*;msrC.v1*	-	-	-	-	-	dfrF*;dfrG	-	-	-	-
VRE3382	SAMN15566664	Rectal carriage	Colonisation	2014-03-17	Enterococcus faecium	AH0622	yes	Y	na	na	Y	SRR12245530	CP065527-CP065530	pass	104.017	0.0004	na	210	37622	2885735	efaecium	18	atpA(7)	ddl(1)	gdh(1)	purK(1)	gyd(5)	pstS(1)	adk(1)	carbapenems; kanamycin; tobramycin; streptogramin B (low level)	2	nonMDR	vanB	aac(6')-Ii*	-	-	-	vanB*;vanHB*?;vanRB*;vanSB*;vanWB*;vanXB*;vanYB*	msrC.v1*	-	-	-	tet(L).v1*?-0%	-	dfrG	-	-	-	-
VRE3383	SAMN15566665	Rectal carriage	Colonisation	2014-03-19	Enterococcus faecium	AH0640	yes	Y	na	na	Y	SRR12245529	na	pass	130.834	0.0011	na	274	36381	2924128	efaecium	1423	atpA(4)	ddl(1)	gdh(1)	purK(1)	gyd(1)	pstS(0)	adk(1)	carbapenems; kanamycin; tobramycin; streptogramin B (low level)	3	MDR	vanB	aac(6')-Ii*	-	-	-	vanB*;vanHB*?;vanRB*;vanSB*;vanWB*;vanXB*;vanYB*	ermB.v2*;msrC.v1*	-	-	-	tetM.v2*	-	dfrG	-	-	-	-
VRE3384	SAMN15566666	Rectal carriage	Colonisation	2014-03-28	Enterococcus faecium	AH0697	yes	Y	na	na	Y	SRR12245528	na	pass	107.439	0.0017	na	232	37677	2983188	efaecium	796	atpA(4)	ddl(1)	gdh(1)	purK(1)	gyd(1)	pstS(20)	adk(1)	carbapenems; kanamycin; tobramycin; streptogramin B (low level)	3	MDR	vanB	aac(6')-Ii*	-	-	-	vanB*;vanHB*?;vanRB*;vanSB*;vanWB*;vanXB*;vanYB*	ermB.v2*;msrC.v1*	-	-	-	tetM.v2*	-	dfrG	-	-	-	-
VRE3385	SAMN15566667	Rectal carriage	Colonisation	2014-04-07	Enterococcus faecium	AH0752	yes	Y	na	na	Y	SRR12245527	na	pass	68.5313	0.0005	na	218	44682	2951986	efaecium	203	atpA(15)	ddl(1)	gdh(1)	purK(1)	gyd(1)	pstS(20)	adk(1)	carbapenems; kanamycin; tobramycin; streptogramin B (low level)	4	MDR	vanB	aac(6')-Ii*;aad(6)?-0%;aph(3')-IIIa	-	-	-	vanB*;vanHB*?;vanRB*;vanSB*;vanWB*;vanXB*;vanYB*	ermB.v2*;msrC.v1*	-	-	-	tetM.v2*	-	dfrF*	-	-	-	-
VRE3387	SAMN15566669	Urine	Clinical	2014-01-10	Enterococcus faecium	AH0065	yes	na	na	na	Y	SRR12245524	na	pass	95.5501	0	na	243	39115	3019272	efaecium	203	atpA(15)	ddl(1)	gdh(1)	purK(1)	gyd(1)	pstS(20)	adk(1)	carbapenems; kanamycin; tobramycin; streptogramin B (low level)	4	MDR	vanB	aac(6')-Ii*;aad(6);aph(3')-IIIa	-	-	-	vanB;vanHB*?;vanRB*;vanSB*;vanWB*;vanXB*;vanYB*	ermB.v2*;lsaE;msrC.v1*	-	-	-	tetM.v2	-	dfrF*	-	-	-	-
VRE3389	SAMN15566671	Pl Fluid	Clinical	2014-02-04	Enterococcus faecium	AH0390	yes	na	na	na	Y	SRR12245561	CP065523-CP065526	pass	151.961	0.0005	na	195	48936	2959876	efaecium	17	atpA(1)	ddl(1)	gdh(1)	purK(1)	gyd(1)	pstS(1)	adk(1)	carbapenems; kanamycin; tobramycin; streptogramin B (low level)	3	MDR	vanB	aac(6')-Ii*;aad(6)?-0%;aph(3')-IIIa	-	-	-	vanB*;vanHB*?;vanRB*;vanSB*;vanWB*;vanXB*;vanYB*	ermB.v2*;msrC.v1*	-	-	-	-	-	dfrF*;dfrG	-	-	-	-
[truncated: 2 more columns]

## Sheet: Notes
Isolate	Isolate name		na = not applicable
Biosample_ID	NCBI Biosample accession
Specimen	Specimen type		For information on MLST schemes see pubmlst.org
Sample_type	Type of sample, either clinical (identified through routine diagnostics procedures) or colonisation (from rectal swabs)		For additional information on antimicbial resistance genes and classes see github/katholt/kleborate
Collection_date	Date of isolate collection
Species	Species (determined from genome data)
Patient_ID	Patient study ID
Representative_isolate_per_episode	Indicates if the isolate was used as the representative isolate for a unique carriage or infection episode (first collected isolate for each unique combination of patient, specimen type, species and multi-locus sequence type)
Baseline_carriage_isolate	Indicates if the isolate was collected from a baseline rectal swab (swabs taken within two days of ICU admission)
3GC-resistant	Indicates if the isolate was resistant to third generation cephalosporins (determined by growth on ceftaxidime agar plates, Gram-negatives only)
Ciprofloxacin_resistant	Indicates if the isolate was resistant to ciprofloxacin (determined by growth on ciprofloxacin agar plates, Gram-negatives only)
Vancomycin_resistant	Indicates if the isolate was resistant to vancomycin (determined by growth on ChromID VRE agar plates, Enterococci only)
Illumina_accession	Read archive accession for Illumina data
Hybrid_genome_accession	Genbank accession for hybrid genome assembly
Genome_QC	Genome data quality control status; pass or fail (see manuscript for details)
Illumina_depth	Estimated depth for Illumia read data
Contamination	Estimated level of contamination in Illumina read data
Contaminant_species	Species of contaminant sequences in Illumina data
Contig_count	Number of contigs in the final genome assembly
Assembly_N50	N50 for the final genome assembly
Assembly_size	Total length of the final genome assembly (bp)
MLST_scheme	Mulit-locus sequence typing scheme
ST	Sequence type derived using the relevant MLST scheme
MLST_gene1	MLST gene 1 name (allele number)
MLST_gene2	MLST gene 2 name (allele number)
MLST_gene3	MLST gene 3 name (allele number)
MLST_gene4	MLST gene 4 name (allele number)
MLST_gene5	MLST gene 5 name (allele number)
MLST_gene6	MLST gene 6 name (allele number)
MLST_gene7	MLST gene 7 name (allele number)
Intrinsic_resistances	Intrinsic resistances specified in ﻿﻿Magiorakos et al, Clinical Micrbiology and Infection 2012 18:﻿268-281
Acquired_resistances	Number of acquired resistances predicted based on the identification of antimicrobial resistance genes from genome data
MDR_status	Indicates if the isolate is predicted to be multi-drug resistant based on genome data; MDR (acquired resistance to ≥3 drug classes specified on a species specific basis as defined in Magiorakos et al, Clinical Micrbiology and Infection 2012 18:﻿268-281) or nonMDR (acquired resistance to <3 drug classes)
van_operon	Vancomycin resistance operon
AGly	Aminoglycoside resistance genes detected from genome data
Col	Colistin resistance genes detected from genome data
Fcyn	Fosfomycin resistance genes detected from genome data
Flq	Flouroquinolone resistance genes detected from genome data
Gly	Glycopeptide resistance genes detected from genome data
MLS	Macrolide, lincosamine and streptogramin B resistance genes detected from genome data
Phe	Phenicol resistance genes detected from genome data
Rif	Rifampin resistance genes detected from genome data
Sul	Sulfonamide resistance genes detected from genome data
Tet	Tetracycline resistance genes detected from genome data
Tgc	Tigecycline resistance genes detected from genome data
Tmt	Trimethoprim resistance genes detected from genome data
Bla	Beta-lactamase genes detected from genome data
Bla_Carb	Carbapenemase genes detected from genome data
Bla_ESBL	Extended-spectrum beta-lactamase genes detected from genome data
Bla_ESBL_inhR	Extended-spectrum, inhibitor resistant beta-lactamase genes detected from genome data
Bla_broad	Broad spectrum beta-lactamase genes detected from genome data
Bla_broad_inhR	Broad spectrum, inhibitor resistant beta-lactamase genes detected from genome data
NOTE: in resistance gene columns, *indicates inexact match to nucleotide & protein sequences in the database; ^indicates exact protein match but inexact nucleotide match
